# Supplementary material for: Characterization of a novel AA3_1 xylooligosaccharide dehydrogenase from Thermothelomyces myriococcoides CBS 398.93
Source: Biotechnol Biofuels Bioprod. 2022 Dec 7;15:135. doi: 10.1186/s13068-022-02231-w (PMC9730589; doi:10.1186/s13068-022-02231-w)
Supplement: Supplementary file 1 — Additional file 1: Details of the characterized AA3_1 proteins in CAZy database. [file 13068_2022_2231_MOESM1_ESM.xlsx]

## Sheet: Sheet1
Uniprot ID	Organism	Strain	Protein	Activity detected on	Reference
A9XK88	Thermothelomyces myriococcoides	CBS 208.89	Cellobiose dehydrogenase	Cellobiose, lactose, maltose, glucose	5, 24
O74240	Thermothelomyces thermophilus	ATCC 42464	Cellobiose dehydrogenase	Cellobiose, cellotetraose, lactose	Subramaniam SS, Nagalla SR, Renganathan V. Cloning and characterization of a thermostable cellobiose dehydrogenase from Sporotrichum thermophile. Arch Biochem Biophys. 1999 May 15;365(2):223-30. doi: 10.1006/abbi.1999.1152. PMID: 10328816.
E7D6C0	Chaetomium atrobrunneum	CBS 238.71	Cellobiose dehydrogenase	Cellobiose, lactose, maltose, glucose	14
G2RB43	Thermothielavioides terrestris	NRRL 8126	Cellobiose dehydrogenase	Cellobiose	Berka RM, Grigoriev IV, Otillar R, Salamov A, Grimwood J, Reid I, Ishmael N, John T, Darmond C, Moisan MC, Henrissat B, Coutinho PM, Lombard V, Natvig DO, Lindquist E, Schmutz J, Lucas S, Harris P, Powlowski J, Bellemare A, Taylor D, Butler G, de Vries RP, Allijn IE, van den Brink J, Ushinsky S, Storms R, Powell AJ, Paulsen IT, Elbourne LD, Baker SE, Magnuson J, Laboissiere S, Clutterbuck AJ, Mar…
Q7RXM0	Neurospora crassa	CBS 232.56	Cellobiose dehydrogenase	Cellooligosaccharides, Lactose, Maltooligosaccharides, xylooligosaccharides, monosaccharides	5, 11
E7D6C5	Stachybotrys bisbyi	DSM 63042	Cellobiose dehydrogenase	Cellobiose, lactose, maltose, glucose	14
E7D6B9	Thermothelomyces fergusii	CBS 405.69	Cellobiose dehydrogenase	Cellobiose, lactose, maltose, glucose	14
G2QFY4	Thermothelomyces thermophilus	ATCC 42464	Cellobiose dehydrogenase	Cellobiose	Berka RM, Grigoriev IV, Otillar R, Salamov A, Grimwood J, Reid I, Ishmael N, John T, Darmond C, Moisan MC, Henrissat B, Coutinho PM, Lombard V, Natvig DO, Lindquist E, Schmutz J, Lucas S, Harris P, Powlowski J, Bellemare A, Taylor D, Butler G, de Vries RP, Allijn IE, van den Brink J, Ushinsky S, Storms R, Powell AJ, Paulsen IT, Elbourne LD, Baker SE, Magnuson J, Laboissiere S, Clutterbuck AJ, Mar…
Q7S0Y1	Neurospora crassa	CBS 232.56	Cellobiose dehydrogenase	Cellooligosaccharides, Lactose, Maltooligosaccharides, xylooligosaccharides, monosaccharides	11
E7D6C3	Hypoxylon haematostroma	CBS 255.63	Cellobiose dehydrogenase	Cellobiose, lactose, maltose, glucose	14
E7D6C1	Dichomera saubinetii	CBS 990.70	Cellobiose dehydrogenase	Cellobiose, lactose, maltose, glucose	14
F1DFN2	Trametes cinnabarina	BRFM 137	Cellobiose dehydrogenase	Cellobiose	Bey M, Berrin JG, Poidevin L, Sigoillot JC. Heterologous expression of Pycnoporus cinnabarinus cellobiose dehydrogenase in Pichia pastoris and involvement in saccharification processes. Microb Cell Fact. 2011 Dec 28;10:113. doi: 10.1186/1475-2859-10-113. PMID: 22204630; PMCID: PMC3268779.
B6D1P2	Gelatoporia subvermispora	FP-90031	Cellobiose dehydrogenase	Cellobiose, lactose, maltose, glucose	Harreither W, Sygmund C, Dünhofen E, Vicuña R, Haltrich D, Ludwig R. Cellobiose dehydrogenase from the ligninolytic basidiomycete Ceriporiopsis subvermispora. Appl Environ Microbiol. 2009 May;75(9):2750-7. doi: 10.1128/AEM.02320-08. Epub 2009 Mar 6. PMID: 19270118; PMCID: PMC2681716.
Q12661	Phanerochaete chrysosporium	K3	Cellobiose dehydrogenase	Cellobiose, xyl-glc, glc-xyl	6, 33
