# Supplementary material for: Characterization of a novel AA3_1 xylooligosaccharide dehydrogenase from Thermothelomyces myriococcoides CBS 398.93
Source: Biotechnol Biofuels Bioprod. 2022 Dec 7;15:135. doi: 10.1186/s13068-022-02231-w (PMC9730589; doi:10.1186/s13068-022-02231-w)
Supplement: Supplementary file 3 — Additional file 3: Multiple sequence alignment profile for the dehydrogenase domain of AA3_1 proteins. [file 13068_2022_2231_MOESM3_ESM.fa]

>QRV90449.1/24-88
YDYIVVGAGPTGIVAAERFA-EAGKKVLLIERGGPSTAETGGT-DIPP------------------------
----------------------------------------------------WPK-----------------
------------------------------------------------------------------------
--------KTNASRAIILRD--------LE--------------------------------------G---
------------------------------------------------------------------------
---------------------------------------------F--------------------------
------------------------------------------------------------------------
------------------------------------------------------------------------
--------------------------------------------------
>AIG55820.1/24-543
YDVVVIGSGPGGLVAAEYISRTAGISVLVLEAGGPSLQATGGA-DVPS--YAASQSLTRFDIPGEYTSL---
---NKYRMNTDWVA-SPGHL--WLGKVVGGSSSLNGMLYFHTPD-SYVTEASWP--YNAAT-VNAGFSAIEK
VFSWTDLPSTDGKRYAQESYQIVKD-VLTAAGYKEAAMNADTWRKNKSFGHPTFAIKDGLRDSPAKTFLGAA
KKRSNFKLITGATVQYIVQSKGQATGVV--YQQ-NGKPVTVNLS--A-RGAVVVAGSAVMTPKILMQSGVGP
KSQLQLLANSGAFPGVSKDA-STWVVNENVGSSMFDTHQLLMTFSRS--------------DMIIPELSL-S
QSAAIKQY-M------------------SGHSGRLAQSSPTLI--GYENYQV-NGQGRVYQFQVTIF-----
GHGAVPGDKNFGVAVYLNNPVSRDNARFTA---DGKYHLDTAH-SMYNDP--RDRAALVSFVDKFRVMM--A
KRGVTAVFPP--KSMSTADFVQQKTDG--------ANHYGGSCYASGDK---LDKKRCADEGLRVVGA----
--------------KNIFVGDGSLMKE-GTVNPYGFIMYSGYQTGVNVEA
>AIG55859.1/24-545
YDVIVIGSGPGGLVASEFLSRNASLSVLVLEAGGPSLQASGGT-DVPG--YAAVQGLTRFDIPGEYSNVAFQ
SDY---RMNTDWIA-SPANL--WLGKVVGGSSSLNGMLYFQTPD-SYVTEASWPYNAAS---VAAGYTAIEQ
TFSYTNNPSPDGQRYLQEAYTIVGS-ALAAGGYKESALNSDRNAKSKSFGHPPFAIKDGLRNSPAKTFLGAA
KGRSNFKLITGATVQYIVQSKGQASGVVQQN----GNTITVNLS--A-RGAVVVAGSAVMTPKILMQSGVGP
KSQLQLLANTGAFPGVSKDA-STWAVNENVGNSLFDTHQLLMTFSRS---------------DMKTFLHSQS
PSAAIQQYMT------------------SGHSGPWASPDPVLM--AYENYNI-NGRDYQFQVTTFCH-----
-GFNGGTQNDLGVAVYVNNPVSRDAARFTP---DGKYHLDTSR-SMYNDQ--RDTTAMANFVDKLRSML--S
KQGVREVGPS--ATLSSLNLVQSRVEG--------ANHYGGSCYTSGDG---SDSSRCADETFRVVGT----
--------------KNIFVGDGSLMKT-GTVNPYGFIMYAGYQTGVNVAK
>AIG55589.1/22-523
YDVIVIGSGPGGLVAAEYLSRNSSLSVLVLEAGLPSLAASGGT-DIPS--YAASQGLTRFDIPGEYVGVAFS
GNY---RIGTDWIA-SPSPL--YLGKVIGGCSSLNGMLYFRPPD-SYVSEASWPYDVNS---VNQGFAAIET
MFGYTYTPSTDSKWYNQQAYNIMSS-VFGSGSYTQTNINTDRNSKSKSYGHPPFNIKNGLRDSPAKTFLGAA
KARSNFKILSSATVSYIIQAQGKASGV-VYQYQ--GQTITATLS--S-RGAVVVAGGAAMTPKILIQSGIGP
SSQLQMLSNNANFPGIGGVP-SKWAVNENVGSGLFDTASVLMTFSRN-----DMVAF---------DYSQ-S
QQAAIQQYMT------------------QGHTGPWASPDPVMI--AYENINLS---NRQYQFQVTAF-----
SHGFAGGSNDFGLALYVNNPLGRDAARFTS---DGSYHLDTQH-SLYSDT--TDRAAMATYLDKLRGWL--S
SQGVSQVSPS--SGTSSTDFVNSKIGG--------TNHYGGSCYTSSDT---SDSKRCADSSFRVIGT----
--------------SNIFVADASL---MKTGT------------------
>AIG55821.1/24-543
YNVIVIGSGPGGLVASEYLSRNSSISVLVLEAGLPTLAASGGT-NIPG--YAQSQGLTLFDIPGEYTNIAFG
GDY---RVGTDWVA-SPSPL--YLGKCIGGSSSLNGMLYFRTPD-SYVAEASWPYDVAT---VNNGFAAIES
KFGYTYTPSADGKLYIQQGYTILSD-VLRNGGYHETQINADRNAKSQSYGHPPFAIANGLRDSPAKTFLGAA
KSRSNFKLLSSATVQYIVQSKGVATGV-VYSYN--GQTITANLA--A-GGAVIVAAGAALTPKVLIQSGVGP
SSQLQMLAGKAQFPGIGTDS-SKWVINENVGNSLFDSQQLLMTFSRN----------------DMVSWVH-S
QSAAIQQYMT------------------QGHSGHWASPDPIMI--GYENAFGG----RTYQYQLTGF----D
HGFSGSGGNYFGVALYVNNPLARDQARFTA---DGRYHLDTSH-SMYSNP--TDRAALASYLDRLRGWM--N
SVGVTQVNPS--SGTSSTDFVNNAVQG--------ANHYGGSCYTSGDA---SDANRCADASFRVVGT----
--------------QNIFVGDASLMKT-GTVNPYGFIMYAGYQTGINVAA
>APA11688.1/37-553
YDIIVVGGGAGGLVASAKFA-EAGMKTLLLEHGGPMLYVDGNR-EIPD--WAAGNNLTRHDT--MMYYL---
---GTDPIASSYYC-SNVAS--LAPCMLGGGTSVNAAQQWWPPRQYLDNTFQNFTGWTGDD-FQDAIQRVAD
RIPFTPTWSTDKKHYYDQVYDLMGS-VFESIGIHEVNTTTDVDSKYNTYGRDVFAAVGGQRGGPLLGYLQDA
KKLKNFTLKMYSPVTSVVRTGSKITGVEVN--------GTVITA-----KNVVLSAGAWNTPSLLFASGIGP
EAQLTTAAS----INFTQYQKKDWIINNGVGANLHDNPQMSITFQYS---NASELPF----YSLSGVLTGTN
VIDADDLY-Y-------------------RRTGPLAANGRELT--GWINVPYPNDATKSMTAQTICS-----
--RPTAVNGSFTCQFNLNEGLL-SRGTVALGT-NGNLVFGEGHGPWLTNA--LDIELYATALKKFVDAA-NA
YPGLNVTSP---AGTHDLSFYTSFVNQTGK---VGNNHWGGSCSLGL----------CTDNNALVIGT----
--------------QNLFVVDGSLSPAPTTSNPAFLYESIAELASSRIIS
>QSZ36635.1/33-552
YDMIVVGGGAGGLVTSTKFA-EAGLKTLLLEHGGPMLYVDGNR-EIPE--WSTGNNLTLHDTMMLYFFN---
--YGTGPNASSYYC-KNVKN--LAACMLGGGTSVNAAQQWWPP-KKYLENTYNLTGWTGDV-FQEAIKRVAH
RIPPTPTWSIDNKHYYDEVYHLMGS-VLKSIGISEVDTITDVEEKYDNFGRDVFAAKGGQRGGPLVGYLQDA
KKLPNFTLMMNSPVTRVIRHGPHIKGVEVN--------GTVIYA-----KAVVLSAGTWNTPSILFASGIGP
KSELATAKK----IGFTKYAEKEWIINDGVGANLHDNPQTTITLQYS--NSSALPSY----NMFGALAGNVS
KADADDLY-L-------------------RRTGPLASPGRELS--GWIKVPYPHDASKYMVVQTICS-----
--RPTTVDGNFNCQFCLNEGAL-SRGRVALDG-GMTFAEGEGRGPWLTNP--LDTELYATAMKRFIDGA-NA
YPGLTVTSPA--GTHDVPYYVSYLNKTARAS----NNHWGGSCSLGL----------CVDEDTLVHGT----
--------------QNLYVIDGSLSPAPTTSNPSFLYESIAELASDRVIK
>EAA55382.1/49-565
YDYIVVGGGTSGIVTAQRLV-ETGKTVLLLERGGPSYYSTGGR-PTVP--W--NDTATPHDIPGQFYVV---
------LLSGGSLC-TDVPE--LAGCVLGGGSAVNGMQFIRPPKTDFDN---WPKGWRWEDGLDAAAERVYQ
REPGTTMPSSDGKFYDNAVYDVLSE-ELAGMGWSEIDSNKEPERKTKAYGPPAAHVTNGRRSGPAISYLPLA
QEKPNFTLKLHTKVIRAVRTNSTVTGVEAQSES--GERLIYPVT--P-GGKVIFAAGTMSTPRLLFHSGIGP
RDQIEMARL--SPDNVTLPPEDAWI-ESPVGI-VRDHTLYLMDFAVK----GGIDTL------SLEELAN-P
SQENINLF-A-------------------KGAGPLVQTF-RLN--SFTSVEDVTGHKRYFVASWSSV-----
------AENTISGSLQMTHGST-STGRLGLTA-EGNTVWTQN--PWLQTE--GDKEALVVAIDELLAMSRKE
GSRLVWVGYGG-ENVTGADIVENVAAQS-------AVHMTGTAVIGTDDGS-KGGKAVVDLDTKVYGT----
--------------NNLFVVDASMHADLPTGNTVAIVMVAAERAVERIIA
>QBZ54458.1/49-566
YDYIVVGGGTSGIVTAQRLV-ETGKTVLLLERGGPSYYSTGGR-PTVP--W--NDTATPHDIPGQFYVV---
------LLSGGSLC-TDVPE--LAGCVLGGGSAVNGMQFIRPPKTDFDN---WPKGWRWEDGLDAAAERVYQ
REPGTTMPSSDGKFYDNAVYDVLSE-ELAGMGWSEIDSNKEPERKTKAYGPPAAHVTNGRRSGPAISYLPLA
QEKPNFTLKLHTKVIRAVRTNSTVTGVE--AQSESGERLIYPVTPGS--GKVIFAAGTMSTPRLLFHSGIGP
RDQIEMARL--SPDNVTLPPEDAWI-ESPVGI-VRDHTLYLMDFAVK----GGIDTL------SLEELAN-P
SQENINLF--------------------AKGAGPLVQTF-RLN--SFTSVEDVTGHKRYFVASWSSV-----
------AENTISGSLQMTHGST-STGRLGLTA-EGNTVWTQN--PWLQTE--GDKEALVVAIDELLAMSRKE
GSRLVWVGYGG-ENVTGADIVENVAAQS-------AVHMTGTAVIGTEDGS-KGGKAVVDLDTKVYGT----
--------------DNLFVVDASMHADLPTGNTVAIVMVAAERAVERIIA
>EAA49572.1/30-542
YDHIVVGGGQAGIVAATRLA-QTGKHVLLLERGVGPTVATGAD-NVLS--W--NDTLTPTDVPGLAPAV---
---RDVGLFSKYMC-PDTEG--VSACVLGGAGSFNYLVYVHPPARDFDD--RWPSGWKWSD-VKPAADRVYA
VNPGSQIPSADGRRYDFGLYDTLGSGFLASRGWKAVDQVAQPDEKHEAYSYPNWNIGDQKRAGSLASYLPVA
RQQSGFSMQLNASVSRLLREGGKVTGVEIE-----GGKKRFRLA--E-GGKVILAAGAWGTPRVLLNSGIGP
AEQLRIIQN--GTSGVKLPARDQWV-DLPVGKTIRDHSIFTLTIQTN----ETFGAF----NASAAAFGVSS
ARSDISLY-N------------------ERSSGQLAQGMHKLI--FWTSDAGGDNRTRYIQGSCSPG-----
------GPGLFSIKAYLTHGLT-SKGSVGIDA-GGKMVFTQK--PYLVDA--ADRRAALAFVEETVAAV-KA
YPGWKLQ-----GYSNSTAVLDKIEP---------GNHFVGTAGMGE-----DKATSVVGPDAKVHGM----
--------------ENLYVVDASMHPDLPTGNTNAIVMVAAEAAIGKIIA
>QBZ60201.1/30-542
YDHIVVGGGQAGIVAATRLA-QTGKHVLLLERGVGPTVATGAD-NVLS--W--NDTLTPTDVPGLAPAV---
---RDVGLFSKYMC-PDTEG--VSACVLGGAGSFNYLVYVHPPARDFDD--RWPSGWKWSD-VKPAADRVYA
VNPGSQIPSADGRRYDFGLYDTLGSGFLASRGWKAVDQVAQPDEKHEAYSYPNWNIGDQKRAGSLASYLPVA
RQQSGFSMQLNASVSRLLREGAKVTGVEIE-----GGKKRFRLA--E-GGKVILAAGAWGTPRVLLNSGIGP
AEQLRIIQN--GTSGVKLPARDQWV-DLPVGKTIRDHSIFTLTIQTN----ETFGAF----NASAAAFGVSS
ARSDISLY-N------------------ERSSGQLAQGMHKLI--FWTSDAGGDNRTRYIQGSCSPG-----
------GPGLFSIKAYLTHGLT-SKGSVGIDA-AGKMVFTQK--PYLVDA--ADRRAALAFVEETVAAV-KA
YPGWKLQ-----GYSNSTAVLDKIEP---------GNHFVGTAGMGE-----DKATSVVGPDAKVHGM----
--------------ENLYVVDASMHPDLPTGNTNAIVMVAAEAAIGKIIA
>QUC23947.1/13-319
--------------ISEKSA------FAII---------------PLP--W---------------------
----------------------PLAFLGGGGVTVNYMVFVVPSRSDFDD--KWPKGCKWND-VAPAASRLAR
SQARHSRP------------------LL---GWRSVDMIKQPDEKHQIYSSLSWNMVQGHPS----------
-----YQIRLTSCWRQVE----------TY-----GKEKIIKLR-----TAAFFSARAHISC-LLFNSDAVP
NKQILTAKK--------------------TGVTLRETRSTCLVLNGT-------------------------
-------------------------------------DAKNVN--LYEK-----------------------
------KSYKIVIFVYVTHGLL-SPGVLGL-A-EGKTVIDKS--PYLQTD--GDVGAAKAFVQDMVEKITGP
SAGSALR-----KDTNTAAIIKAVTS---------GNHYAGIAKTGA----------IVDTNANVYGT----
--------------DNL---ESVFTASLHKCRPFIY--------------
>QKD55363.1/30-545
YDYIVVGGGPAGLITAERLS-EANKKVLLLERGHGPTVATGSN-HTLS--W--DSSLTPIDVPGLSSAVGGL
DLW------NEYMC-DDTAA--LAACVLGGGVTVNYMVFVHPPARDFDD--KWPKGWKWND-VAPAADRLYA
RNQGTLVPSKNNERYDQGLYNTLSG-FFDNLGWKSVDMIKQPNEKHEVYSWPSWNVKNALRAGPVRTYLPLA
QKRNNFTLRMGSKVIRVVRSGSRATGVEVETAA--GKKEIVKLS--K-NGRVVLSAGALTTPRLLFNSGIGP
KKQILTAKK----TGVTLPAERNWI-NLPVGENLMDHPIFTFTVKTD-----GAWGM----LDTDSVLNG-T
DTKNIDLY-E------------------QKSSGVLTQGRHRMI--FFSSNKGSDGVTRYFQGSCAAG-----
------GDGIASIKVYMTHGLT-STGVLGMTE-EGKTVIEKS--PYLQTD--GDVEAAKAFVQDMVEKITDS
SSGFVLQ-----KETNTTAIIKAVTS---------GNHYAGTTKMGTDDGR-KGGSSVVDTNAKIYGM----
--------------DNLFVSDAGIHPDLPTGNIQTIVMVAAEAAVAKILA
>QGI82548.1/30-545
YDYIVVGGGPAGLITAERLS-EANKKVLLLERGHGPTVATGSN-HTLS--W--DSSLTPIDVPGLSSAVGGL
DLW------NEYMC-DDTAA--LAACVLGGGVTVNYMVFVHPPARDFDD--KWPKGWKWND-VAPAADRLYA
RNQGTLVPSKNNERYDQGLYNTLSG-FFDKLGWKSVDMIKQPNEKHEVYSWPSWNVQNALRAGPVRTYLPFA
QKRNNFTLRMGSKVIRVVRSGSRATGVEVETAA--GKKEIVKLS--K-HGRVVLSAGALTTPRLLFNSGIGP
KKQILTAKK----TGVTLPAERNWI-SLPVGENLMDHPIFTFTVKTG-----GAWGM----LDTDSVLNG-T
DTKNIDLY-E------------------KKSSGVLTQGRHRMI--FFSSNKGSDGVTRYFQGSCAAG-----
------GDGIASIKVYMTHGLT-STGVLGMTE-EGKTVIEKS--PYLQTS--GDVEAAKAFVQDMVAKITDS
SSGFVLQ-----KETNTTAIIKAVTS---------GNHYAGTTKMGTDDGR-KGGSSVVDTNAKVYGM----
--------------DNLFVSDAGIHPDLPTGNIQTIVMVAAEAAKWGWMP
>QGI65299.1/30-545
YDYIVVGGGPAGLITAERLS-EANKKVLLLERGHGPTVATGSN-HTLS--W--DSSLTPIDVPGLSSAVGGL
DLW------NEYMC-DDTAA--LAACVLGGGVTVNYMVFVHPPARDFDD--KWPKGWKWND-VAPAADRLYA
RNQGTLVPSKNNERYDQGLYNTLSG-FFDKLGWKSVDMIKQPNEKHEVYSWPSWNVQNALRAGPVRTYLPFA
QKLNNFPLRMGSKVIRVVRSGSRATGVEVETAA--GKKEIVKLS--K-HGRVVLSAGALTTPRLLFNSGIGP
KKQILTAKK----TGVTLPAERNWI-SLPVGENLMDHPIFTFTVKTG-----GAWGM----LDTDSVLNG-T
DTKNIDLY-E------------------KKSSGVLTQGRHRMI--FFSSNKGSDGVTRYFQGSCAAG-----
------GDGIASIKVYMTHGLT-STGVLGMTE-EGKTVIEKS--PYLQTS--GDVEAAKAFVQDMVAKITDS
SSGFVLQ-----KETNTTAIIKAVTS---------GNHYAGTTKMGTDDGR-KGGSSVVDTNAKVYGM----
--------------DNLFVSDAGIHPDLPTGNIQTIVMVAAEAAVAKILA
>CCT69471.1/30-545
YDYIVVGGGPAGLITAERLS-EANKKVLLLERGHGPTVATGSN-HTLS--W--DSSLTPIDVPGLSSAVGGL
DLW------NEYMC-DDTAA--LAACVLGGGVTVNYMVFVHPPARDFDD--KWPKGWKWND-VAPAADRLYA
RNQGTLVPSKNNERYDQGLYNTLSG-FFDKLGWKSVDMIKQPNEKHEVYSWPSWNVQNALRAGPVRTYLPLA
QKRNNFTLRMGSKVIRVVRSGSRATGVEVETAA--GKKEIVKLS--K-HGRVVLSAGALTTPRLLFNSGIGP
KKQILTAKK----TGVTLPAERNWI-SLPVGENLMDHPIFTFTVKTG-----GAWGM----LDTDSVLNG-T
DTKNIDLY-E------------------KKSSGVLTQGRHRMI--FFSSNKGSDGVTRYFQGSCAAG-----
------GDGIASIKVYMTHGLT-STGVLGMTE-EGKTVIEKS--PYLQTS--GDVEAAKAFVQDMVAKITDS
SSGFVLQ-----KETNTTAIIKAVTS---------GNHYAGTTKMGTDDGR-KGGSSVVDTNAKVYGM----
--------------DNLFVSDAGIHPDLPTGNIQTIVMVAAEAAVAKILA
>QGI96181.1/30-545
YDYIVVGGGPAGLITAERLS-EANKKVLLLERGHGPTVATGSN-HTLS--W--DSSLTPIDVPGLSSAVGGL
DLW------NEYMC-DDTAA--LAACVLGGGVTVNYMVFVHPPARDFDD--KWPKGWKWND-VAPAADRLYA
RNQGTLVPSKNNERYDQGLYNTLSG-FFDKLGWKSVDMIKQPNEKHEVYSWPSWNVQNALRAGPVRTYLPFA
QKRNNFTLRMGSKVIRVVRSGSRATGVEVETAA--GKKEIVKLS--K-HGRVVLSAGALTTPRLLFNSGIGP
KKQILTAKK----TGVTLPAERNWI-SLPVGENLMDHPIFTFTVKTG-----GAWGM----LDTDSVLNG-T
DTKNIDLY-E------------------KKSSGVLTQGRHRMI--FFSSNKGSDGVTRYFQGSCAAG-----
------GDGIASIKVYMTHGLT-STGVLGMTE-EGKTVIEKS--PYLQTS--GDVEAAKAFVQDMVAKITDS
SSGFVLQ-----KETNTTAIIKAVTS---------GNHYAGTTKMGTDDGR-KGGSSVVDTNAKVYGM----
--------------DNLFVSDAGIHPDLPTGNIQTIVMVAAEAAVAKILA
>CEI61373.1/29-535
YDYIVVGGGPSGIITAERLS-ETNKKVLLLERGQGPTINTGSN-HSLP--W--DTSLTPIDVPGLSAAVGGL
DLW------NEYMC-PDTAG--LAACVLGGGVTVNYMVFVHPPERDFND--KWPVGWKWDD-VAPAAERLYA
RNPGTTLPSKDNKRYDTGLYNTLSS-FLNKAGWKSVDMLKQPNEKHQVYSWPSWNVQNSLRAGPVRTYLPLA
EKRDNFSLRMGTKVIRVVRSGSHATGVEVETAD--GKKQIINLS--K-NGRVVLSAGAMSTPRILFNSGIGP
KKQILNAKK----SGVTLPAQRNWI-DLPVGKEIKDHPIFAFNIKTD-----GKWGM----LDTDSVLNG-T
DTKNIKLF-E------------------DSASGVLTQGRHRLI--FFTSRKGTDGKTRYFQGSTSAA-----
------GDGVISIKVYLTHGLT-SSGVLGLDQ-DGKTVFEKT--PYLTTK--ADTEASKAFLEEFIASITDK
STGYTLE-----GDTTIDALLEKPDQ---------GDHFIGTAKIGS----------VVDTNTKVFGM----
--------------DNLFITDASIHPDLATGNIQTIVMVTAEAAVAKILA
>QPC70373.1/27-533
YDYIVVGGGPSGIITAERLS-EANRKVLLLERGQGPTINTGSN-HSLP--W--DKSLTPIDVPGLSAAVGGL
DLW------NEYMC-TDTAG--LAACVLGGGVTVNYMVFVHPPERDFND--KWPKGWKWND-VAPAAERLYA
RNPGTTVPSKDNKRYDTGLYNTLSS-FLSKAGWKSVDMLKQPNEKHQVYSWPSWNVQNSLRAGPVRTYLPLA
EKRDNFSLQMGTKVIRVVRSGSRATGVEVETAE--GKKQIINLS--K-NGRVVLSAGAMSTPRLLFNSGIGP
KKQILNAKK----SGVTLPAQRNWI-DLPVGKEIQDHPIFAINVKTD-----GKWGM----LDTDSVLNG-T
DTKNIKIF-E------------------DKASGVLTQGRHRLI--FFTSRKGIDGKTRYFQGSTSAA-----
------GNGVISIKVYLTHGST-SSGVLGLDQ-KGNTVFEKT--PYLTTK--ADTEASRAFLEEFIASITDK
STGYTLV-----GNKTVDDLLEKPDQ---------GDHFIGSAKIGS----------VVDTNTKVFGM----
--------------DNLFITDASIHPDLATGNIQTIVMVTAEAAVAKILA
>QPC58965.1/27-533
YDYIVVGGGPSGIITAERLS-EANKKVLLLERGQGPTIHTGSN-HSLP--W--DKSLTPIDVPGLSAAVGGL
DLW------NEYMC-TDTAG--LAACVLGGGVTVNYMVFVHPPERDFND--KWPKGWKWND-VAPAAERLYA
RNPGTTVPSKDNKRYDTGLYSTLSS-FLNKAGWKSVDMLKQPNEKHQVYSWPSWNVQNSLRAGPVRTYLPLA
EKRDNFSLQMGTKVIRVVRSGSRATGVEVETAE--GKKQIINLS--K-NGRVVLSAGAMSTPRLLFNSGIGP
KKQILNAKK----SGVTLPAQRNWI-DLPVGKEIQDHPIFAINVKTD-----GKWGM----LDTDSVLNG-T
DTKNIKIF-E------------------DKASGVLTQGRHRLI--FFTSRKGIDGKTRYFQGSTSAA-----
------GDGIISIKVYLTHGST-SSGVLGLDQ-KGNTVFEKT--PYLTTK--ADTEASRAFLEEFTASITDK
STGYNLE-----GNKTIDDLLEKPDQ---------GDHFIGSAKIGS----------VVDTNTKVFGM----
--------------DNLFITDASIHPDLATGNIQTIVMVTAEAAVAKILA
>CEF77610.1/27-533
YDYIVVGGGPSGIITAERLS-EANKKVLLLERGQGPTIHTGSN-HSLP--W--DKSLTPIDVPGLSAAVGGL
DLW------NEYMC-TDTAG--LAACILGGGVTVNYMVFVHPPERDFND--KWPKGWKWSD-VAPAAERLYA
RNPGTTVPSKDNKRYDTGLYSTLSS-FLNKAGWKSVDMLKQPNEKHQVYSWPSWNVQNSLRAGPVRTYLPLA
EKRDNFSLQMGTKVIRVVRSGSRATGVEVETAE--GKKQIINLS--K-NGRVVLSAGAMSTPRLLFNSGIGP
KKQILNAKK----SGVTLPAQRNWI-DLPVGKEIKDHPIFAINVKTD-----GKWGM----LDTDSVLNG-T
DTKNIKLF-E------------------DKASGVLTQGRHRLI--FFTSRKGIDGKTRYFQGSTSAA-----
------GDGIISIKVYLTHGST-SSGVLGLDQ-KGNTVFEKT--PYLTTK--ADTEASRAFLEEFIASITDK
STGYTLE-----GNKTIDDLLEKPDQ---------GDHFIGSAKIGS----------VVDTNTKVFGM----
--------------DNLFITDASIHPDLATGNIQTIVMVTAEAAVAKILA
>CZS80905.1/27-533
YDYIVVGGGPSGIITAERLS-EANKKVLLLERGQGPTIHTGSN-HSLP--W--DKSLTPIDVPGLSAAVGGL
DLW------NEYMC-TDTAG--LAACVLGGGVTVNYMVFVHPPERDFND--KWPKGWKWSD-VAPAAERLYA
RNPGTTVPSKDNKRYDTGLYSTLSS-FLNKAGWKSVDMLKQPNEKHQVYSWPSWNVQNSLRAGPVRTYLPLA
EKRDNFSLQMGTKVIRVVRSGSRATGVEVETAE--GKKQIINLS--K-NGRVVLSAGAMSTPRLLFNSGIGP
KKQILNAKK----SGVTLPAQRNWI-DLPVGKEIKDHPIFAINVKTD-----GKWGM----LDTDSVLNG-T
DTKNIKLF-E------------------DKASGVLTQGRHRLI--FFTSRKGIDGKTRYFQGSTSAA-----
------GDGIISIKVYLTHGST-SSGVLGLDQ-KGNTVFEKT--PYLTTK--ADTKASRAFLEEFIASITDK
STGYTLE-----GNKTIDDLLEKPDQ---------GDHFIGSAKIGS----------VVDTNTKVFGM----
--------------DNLFITDASIHPDLATGNIQTIVMVTAEAAVAKILA
>CAK44335.1/33-547
YDYIIVGGGPSGIITAERLI-EANKTVLLLERGYGPTVATGSN-ETLV--W--NKTLTAVDLPGLSADIGSL
PQW------EEYLC-SDVAG--YAGCVLGGGVTLNYMVFVHPPDRDFND--KWPKGWKWDD-VKPAADRLYE
RNPGTILPSADGKRYDQGLYSVLSN-FFNKIGWKSVDMIAEPNEKHEVYSYPAWNIKDQMRAGPVRTYLPLA
EKSQNFNLRLGTKVLRLLRAGSQVTGVEVENSF--GRRENITLA--S-NGRVVLSAGALSTPRILFNSGIGP
SSQIEIAQK----SGVIVPPKKDWI-NLPVGIGAKDHPIFSIIVKTN----GTSYGL----PDYDAIVNG-S
DVSDISLY-A-------------------QGNGLLTEGKHRMI--FFTSVV--DGQKRYYQGSCAPS-----
------DTNVVTITAYMTHGLT-SSGVLGLDT-DGTTVWDKS--PYLQTA--GDRAAATAFLQQIVGEL--T
APSTGFKLE---TYTNVSSILGSLSP---------GMHYTTTAKIGTDDGRYGNGTSVVDLNTKVYGT----
--------------DNLFIVDGSIHPDLPTGNIQATIMVVAEAAVARILA
>GAA84602.1/33-548
YDYIIVGGGPSGIITAERLI-EANKTVLLLERGYGPTVATGSN-ETLV--W--NKTLTAVDLPGLSADIGAL
PQW------EEYLC-SDVAG--YAGCVLGGGVTLNYMVFVHPPDRDFND--KWPKGWKWDD-VKPAADRLYE
RNPGTLLPSADGKRYDQGLYTVLSN-FFNKIGWKSVDMSAEPNEKHEVYSYPAWNIKDQMRAGPVRTYLPLA
EKSKNFNLRLGTKVLRLLRAGSQVTGVEVENSF--GRRENITLG--S-NGRVVLSAGALSTPRILFNSGIGP
SSQIEIAQQ----SGVIVPPKKDWI-NLPVGIGAKDHPIFSIILKTN----GTSYGL----PDYDAIVNG-S
DVSDISLY-A-------------------QGSGLLTQGKHRMI--FFTSNVV-DGQTRYYQGSCAPS-----
------GTNEVTITAYMTHGLT-SSGVLGLDT-DGSTVWDKS--PYLTTA--GDRAAATAFLQQFVGEL--T
APSTGFQLE---TYTNVSAILGSVSP---------GMHYTTSAKIGTDDGRYNNGTSVVDLNTKVYGT----
--------------NNLFIVDGSIHPDLPTGNIQATIMVVAEAAVARILA
>BCR93747.1/33-548
YDYIIVGGGPSGIITAERLI-EANKTVLLLERGYGPTVATGSN-ETLV--W--NKTLTAVDLPGLSADIGAL
PQW------EEYLC-SDVAG--YAGCVLGGGVTLNYMVFVHPPDRDFND--KWPKGWKWDD-VKPAADRLYE
RNPGTLLPSADGKRYDQGLYTVLSN-FFNKIGWKSVDMSAEPNEKHEVYSYPAWNIKDQMRAGPVRTYLPLA
EKSKNFNLRLGTKVLRLLRAGSQVTGVEVENSF--GRRENITLG--S-NGRVVLSAGALSTPRILFNSGIGP
SSQIEIAQQ----SGVIVPPKKDWI-NLPVGIGAKDHPIFSIILKTN----GTSYGL----PDYDAIVNG-S
DVSDISLY-A-------------------QGSGLLTQGKHRMI--FFTS-NVVDGQTRYYQGSCAPS-----
------GTNEVTITAYMTHGLT-SSGVLGLDT-DGSTVWDKS--PYLTTA--GDRAAATAFLQQFVGEL--T
APSTGFQLE---TYTNVSAILGSVSP---------GMHYTTSAKIGTDDGRYNNGTSVVDLNTKVYGT----
--------------NNLFIVDGSIHPDLPTGNIQATIMVVAEAAVARILA
>BCS06374.1/33-548
YDYIIVGGGPSGIITAERLI-EANKTVLLLERGYGPTVATGSN-ETLV--W--NKTLTAVDLPGLSADIGAL
PQW------EEYLC-SDVAG--YAGCVLGGGVTLNYMVFVHPPDRDFND--KWPKGWKWDD-VKPAADRLYE
RNPGTLLPSADGKRYDQGLYTVLSN-FFNKIGWKSVDMSAEPNEKHEVYSYPAWNIKDQMRAGPVRTYLPLA
EKSKNFNLRLGTKVLRLLRAGSQVTGVEVENSF--GRRENITLG--S-NGRVVLSAGALSTPRILFNSGIGP
SSQIEIAQQ----SGVIVPPKKDWI-NLPVGIGAKDHPIFSIILKTN----GTSYGL----PDYDAIVNG-S
DVSDISLY--------------------AQGSGLLTQGKHRMI--FFTSNVV-DGQTRYYQGSCAPS-----
------GTNEVTITAYMTHGLT-SSGVLGLDT-DGSTVWDKS--PYLTTA--GDRAAATAFLQQFVGEL--T
APSTGFQLE---TYTNVSAILGSVSP---------GMHYTTSAKIGTDDGRYNNGTSVVDLNTKVYGT----
--------------NNLFIVDGSIHPDLPTGNIQATIMVVAEAAVARILA
>BCS29639.1/30-545
YDYIVVGGGPAGIITAERFV-EAGKNVLLLERGVGPTVATGAN-ETLP--W--NRTLTPIDLPGLSADVGSL
DVW------NEYIC-SDTAG--MAGCVLGGGVTLNYMVFVHPSQHDFDDNKNWPEGWKWKD-VEPAADRLYE
RNPGTILPSADGKRYDQGLYSVLSK-FLHKLGWRSVDMIRDPHDKHQVYSYPSWNIQDQVRAGPVRTYLPLA
QKSNNFSLRLNTKVLRVVRSGSQVTGVEVETPS--GASEIVSLA--P-NGRVVLAAGALSTPRLLFNSGIGP
KKQIETAKK----SGIAVPPQQDWI-NLPVGVGLKDHPIFTITTKTP-----GDFGI----PDYDGIVNG-S
NTKDISLY-G-------------------KGNGLLTQGKHRMI--FFSS-NEVHGHTRYFQGSCAPD-----
------EDSVLEIKAYMTHGLT-SSGVLGLDE-KQNTIIETS--PYMQTA--DDILAARMFVQSLIDDF--G
APDSGFELQ---TSRNVSKILASPST---------GNHYTTSAKMGTDDGR-KNGTSVVDVNTKVYGT----
--------------DNLYVVDGSIHPDLPTGNIQTTIMVIAEAAAARILA
>BAE63115.1/24-532
YDYIVVGGGPSGIITAERFA-EAGKNVLLLERGVGPTVSTGNN-ETLS--W--NRTLTPIDVPGLSADIANL
DVW------NQYMC-TDTDG--TAACVLGGGVTVNYMVFVHPPDHDFDD--KWPQGWKWED-VKPASERLYQ
RNPGTTQPSADGNRYDQGLYKVLSK-FFNQLGWKSVDMIAAPNEKHQIYSYPAWNIVNEKRAGPVRTYLPLV
KDADNFTLRLNSKVNRLVRSGSEVTGVEVDAVT--GKTEVVTLA--P-HGRV-----RSLPPRVLFNSGIGP
KKQIETAKK----SGVAVPPQEEWI-DLPVGVGLKDHPIFTINVDTG-----ADFGL----LDYDSIVNG-S
DTTDINLY-R-------------------QNSGVLTQGKHRMI--FFTS-NQVNGHTRYYQGSCAPA-----
------GEGVVSITAYMTHGLT-SEGLLGLDE-KGNTVIEQS--PYLTTA--EDRTAAKLFIDQILYDITDS
STGFKLQ-----GNTNTSAILASPSV---------GVHYVGTAKMGTDDGR-KNGTSVVDTNTKVYGM----
--------------DNLYVVDGSMHPDLPTGNIQATIMVAAEHAAAKILA
>QMW33361.1/24-537
YDYIVVGGGPSGIITAERFA-EAGKNVLLLERGVGPTVSTGNN-ETLS--W--NRTLTPIDVPGLSADIANL
DVW------NQYMC-TDTDG--TAACVLGGGVTVNYMVFVHPPDHDFDD--KWPQGWKWED-VKPASERLYQ
RNPGTTQPSADGNRYDQGLYKVLSK-FFNQLGWKSVDMIAAPNEKHQIYSYPAWNIVNEKRAGPVRTYLPLV
KDADNFTLRLNSKVNRLVRSGSEVTGVEVDAVT--GKTEVVTLA--P-HGRVVLAAGALSTPRVLFNSGIGP
KKQIETAKK----SGVAVPPQEEWI-DLPVGVGLKDHPIFTINVDTG-----ADFGL----LDYDSIVNG-S
DTTDINLY-R-------------------QNSGVLTQGKHRMI--FFTS-NQVNGHTRYYQGSCAPA-----
------GEGVVSITAYMTHGLT-SEGLLGLDE-KGNTVIEQS--PYLTTA--EDRTAAKLFIDQILYDITDS
STGFKLQ-----GNTNTSAILASPSV---------GVHYVGTAKMGTDDGR-KNGTSVVDTNTKVYGM----
--------------DNLYVVDGSMHPDLPTGNIQATIMVAAEHAAAKILA
>QMW45398.1/24-537
YDYIVVGGGPSGIITAERFA-EAGKNVLLLERGVGPTVSTGNN-ETLS--W--NRTLTPIDVPGLSADIANL
DVW------NQYMC-TDTDG--TAACVLGGGVTVNYMVFVHPPDHDFDD--KWPQGWKWED-VKPASERLYQ
RNPGTTQPSADGNRYDQGLYKVLSK-FFNQLGWKSVDMIAAPNEKHQIYSYPAWNIVNEKRAGPVRTYLPLV
KDADNFTLRLNSKVNRLVRSGSEVTGVEVDAVT--GKTEVVTLA--P-HGRVVLAAGALSTPRVLFNSGIGP
KKQIETAKK----SGVAVPPQEEWI-DLPVGVGLKDHPIFTINVDTG-----ADFGL----LDYDSIVNG-S
DTTDINLY--------------------RQNSGVLTQGKHRMI--FFTS-NQVNGHTRYYQGSCAPA-----
------GEGVVSITAYMTHGLT-SEGLLGLDE-KGNTVIEQS--PYLTTA--EDRTAAKLFIDQILYDITDS
STGFKLQ-----GNTNTSAILASPSV---------GVHYVGTAKMGTDDGR-KNGTSVVDTNTKVYGM----
--------------DNLYVVDGSMHPDLPTGNIQATIMVAAEHAAAKILA
>QRD84961.1/24-537
YDYIVVGGGPSGIITAERFA-EAGKNVLLLERGVGPTVSTGNN-ETLS--W--NRTLTPIDVPGLSADIANL
DVW------NQYMC-TDTDG--TAACVLGGGVTVNYMVFVHPPDHDFDD--KWPQGWKWED-VKPASERLYQ
RNPGTTQPSADGNRYDQGLYKVLSK-FFNQLGWKSVDMIAAPNEKHQIYSYPAWNIVNEKRAGPVRTYLPLV
KDADNFTLRLNSKVNRLVRSGSEVTGVEVDAVT--GKTEVVTLA--P-HGRVVLAAGALSTPRVLFNSGIGP
KKQIETAKK----SGVAVPPQEEWI-DLPVGVGLKDHPIFTINVDTG-----ADFGL----LDYDSIVNG-S
DTTDINLY--------------------RQNSGVLTQGKHRMI--FFTS-NQVNGHTRYYQGSCAPA-----
------GEGVVSITAYMTHGLT-SEGLLGLDE-KGNTVIEQS--PYLTTA--EDRTAAKLFIDQILYDITDS
STGFKLQ-----GNTNTSAILASPSV---------GVHYVGTAKMGTDDGR-KNGTSVVDTNTKVYGM----
--------------DNLYVVDGSMHPDLPTGNIQATIMVAAEHAAAKILA
>CAP85828.1/30-543
YDYIVVGGGPSGIISAEKFA-QAGKKVLLLERGVGPTVATGNN-ETLT--W--DHSLTPIDLPGLSANIGAL
DVW------NQYMC-TDTAG--NAACVLGGGVTVNYMVFVHPPARDFDD--KWPEGWKWKD-VESAADRLYK
RNPGTTLPSADGKRYDQGLYNVLSK-FLSGLGWKSVDMIAEPNEKHQIYSYPSWNVQDQMRAGPVRTYLPAA
AKLDNFHLALRTKVIRLVRSGSQVTGVEVQTPS--GRSQIITVA--P-HGRVVLAAGALSTPRLLWNSGIGG
KAQIETAKK----SGVAVPPKAQWI-DLPVGVGLKDHPIFPITFNTN-----ASFGL----VDYEGVLNG-T
DSRDISLY-R-------------------KHSGVLTQGKHRLI--FFTS-EEIDGHTQYYQGSCAPT-----
------DEGVVTMTTYMTHGLT-SSGVLGLDA-SGNTVIEKL--PYLQTA--ADRKAARTFIQKMVKDI--T
APSTGFELE---THTNVSAILKAQTP---------GTHYVSSAKMGTDDGR-KNGTSVVDTNAKVYGV----
--------------DNLFIVDASIHPDLPTGNIQTAVMVVAEAAAVKILS
>QQK48042.1/30-543
YDYIVVGGGPSGIISAEKFA-HAGKKVLLLERGVGPTVATGNN-ETLP--W--DHSLTPIDLPGLSADIGAL
DVW------NQYIC-TDTAG--TAACVLGGGVTVNFMVFVHPPAHDFDD--KWPKGWKWKD-VESAAHRLYK
RNPGTTLSSADGKRYDQGLYTVLSK-FFGGLGWKSVDMITEPNEKHQIYSYPAWNLKNQMRAGPVRTYLPDA
VKRHNFHLALQTKVIRLVRSGSHVTGVEIQTAS--GHSEIITVA--P-HGRVVLAAGALSTPRLLWNSGIGG
KAQIETAKK----SGVAVPPKAQWI-DLPVGVGLMDHPIFPITFNTN-----ASFGL----VDYEGVLTG-T
DSRDISLY-R-------------------NHSGVLAQGKHRLI--FFTS-EDVDGHTQYYQGSCAPT-----
------DEGVVTITAYMTHGLT-SSGVLGLDA-SGNTVIEKS--PYLQTS--ADRKAARTFLQKMVKDI--T
APSTGFELK---TNTNVSAILKAQTP---------GIHYTRTAKMGTDDGR-KNGTSVVDTNTKVYGV----
--------------DNLFIVDASIHPDLPTGNLQATVMVVAEAAAAKILH
>QMW32457.1/242-758
YDYIVVGGGPAGIITAERLA-ETKKKVLLLERGVAPTVQMGNK-NALS--W--NNSLTPHDVPALGSSL---
---SKLGLLDDYLC-DDTAG--MAGCVLGGGTIVNALAFIYPQEADFND--KWPVGWKWDD-VKEAASRLYE
RNPGSILPSADGKRYDYGMYDVLGG-FFKGLGWKSVNQHEQPNEKHQAYGYPSWSVANGIRAGPVRSYLPLA
QELDNFSLRLQTKVRRLVRRGGRITGVEVETES--GAIEIINIR--A-GGKVVLAAGSMSTPRVLFNSGIGP
AKQIENVKS--GSTGITVPAQEEWI-NLPVGENLKDHPMFTISVHTK----SNFTAF-----NTSSVLSG-P
AAAVQQLY--------------------SKGSGVLSEGGHRLQ--FWTSNEGSDGKTRFYQGSCSVA-----
------SDGVITMKLYLTHGAT-SSGVLGIGS-SGATVMETE--PWLQTD--ADKEAVTQFLQGLLNDM--T
NSTAGFTVP---GFSSAADIIAKMTS---------GDHFVGTTKMGTDDGR-TGGSSVVDTNAKVYGT----
--------------ENLYVVDASIHPDLPTGNTQAIVMIAAEAAAAKIIA
>QRD83935.1/242-758
YDYIVVGGGPAGIITAERLA-ETKKKVLLLERGVAPTVQMGNK-NALS--W--NNSLTPHDVPALGSSL---
---SKLGLLDDYLC-DDTAG--MAGCVLGGGTIVNALAFIYPQEADFND--KWPVGWKWDD-VKEAASRLYE
RNPGSILPSADGKRYDYGMYDVLGG-FFKGLGWKSVNQHEQPNEKHQAYGYPSWSVANGIRAGPVRSYLPLA
QELDNFSLRLQTKVRRLVRRGGRITGVEVETES--GAIEIINIR--A-GGKVVLAAGSMSTPRVLFNSGIGP
AKQIENVKS--GSTGITVPAQEEWI-NLPVGENLKDHPMFTISVHTK----SNFTAF-----NTSSVLSG-P
AAAVQQLY--------------------SKGSGVLSEGGHRLQ--FWTSNEGSDGKTRFYQGSCSVA-----
------SDGVITMKLYLTHGAT-SSGVLGIGS-SGATVMETE--PWLQTD--ADKEAVTQFLQGLLNDM--T
NSTAGFTVP---GFSSAADIIAKMTS---------GDHFVGTTKMGTDDGR-TGGSSVVDTNAKVYGT----
--------------ENLYVVDASIHPDLPTGNTQAIVMIAAEAAAAKIIA
>QMW44486.1/242-758
YDYIVVGGGPAGIITAERLA-ETKKKVLLLERGVAPTVQMGNK-NALS--W--NNSLTPHDVPALGSSL---
---SKLGLLDDYLC-DDTAG--MAGCVLGGGTIVNALAFIYPQEADFND--KWPAGWKWDD-VKEAASRLYE
RNPGSILPSADGKRYDYGMYDVLGG-FFKGLGWKSVNQHEQPNEKHQAYGYPSWSVANGIRAGPVRSYLPLA
QELDNFSLRLQTKVRRLVRRGGRITGVEVETES--GAIEIINIR--A-GGKVVLAAGSMSTPRVLFNSGIGP
AKQIENVKS--GSTGITVPAQEEWI-NLPVGENLKDHPMFTISVHTK----SNFTAF-----NTSSVLSG-P
AAAVQQLY--------------------SKGSGVLSEGGHRLQ--FWTSNEGSDGKTRFYQGSCSVA-----
------SDGVITMKLYLTHGAT-SSGVLGIGS-SGATVMETE--PWLQTD--ADKEAVTQFLQGLLNDM--T
NSTAGFTVP---GFSSAADIIAKMTS---------GDHFVGTTKMGTDDGR-TGGSSVVDTNAKVYGT----
--------------ENLYVVDASIHPDLPTGNTQAIVMIAAEAAAAKIIA
>CAK49129.1/245-732
YDYIVVGGGAAGLVAAERLA-ETKKSVLLIERGVAPTVELGAT-DSLS--W--NSSITAYDLPALGTYI---
---QSSDYVSQYLC-DDTAG--MAGCVLGGGTIVNAMSFIYPQEADFDD--KWPTGWKWKD-VKAAAERLYA
RNPGSTLPSADGKRYDQGMYTVLSS-FLKGLGWKSVDSQEQPNEKHMVYSYPSWDVGNGIRAGPVRSYLPLV
EDADNFHMSLNTKVRRVVRRGGRITGVEVETSS--GSVEIINIK--T------------------VQSG---
------------STGITVPPSDEWI-NXPVGENLRDHPMFTVTVNTN----SNFTHF-----NTSSAVSD-P
AAPIRNLY-A-------------------EGSGVLTQGGHRLQ--FWTSNVGTDGVTRFYQASCSTT-----
------EDGVITMKLYLTHGAT-STGVLGIDS-TGSTTIETS--PYLNTA--ADKEALTRFLNGLIADMKNS
TAGFSIQ-----GSATASSILDKLTA---------GDHYVGTAKMGVDDGRESNGTSVVDLNTKVYGT----
--------------ENLYIVDGSIHPDLPTGNSQAIIQIAAEAAVARIIA
>GAA91858.1/248-765
YDYIVVGGGAAGLVAAERLA-ETKKSVLLIERGVAPTVELGAT-DSLS--W--NSSLTAYDLPALGTYI---
---QGSDYISQYLC-DDTAG--MAGCVLGGGTIVNAMSFIYPQEADFDD--KWPTGWKWKD-VKAAAERFYA
RNPGSTLPSADGKRYDQGMYTVLSS-FLKGLGWKSVDSQEQPNEKHMVYSYPSWDVGNGIRAGPVRSYLPLV
QDADNFHMSLNTKVRRVVRRGGRITGVEVENSS--GGIEIINVR--A-GGKVVLAAGSMSTPRILFNSGIGP
SEQIKTVQS--GSTGITLPPSAEWI-DLPVGDNLRDHPMFTVTVNTN----SNFTHF-----DTESAVSG-A
TAPIRKLY-S-------------------EGSGVMTQGGHRLQ--FWTSNVGTDGVTRFYQASCSTT-----
------KDGVITMKLYLTHGAT-STGVLGIDS-TGSTTIETS--PYLNTA--ADKEALTRFLNGLIADMKNS
TAGFSIE-----GTATAASILNQLTA---------GDHYVGTAKMGVDDGREANGTSVVDLNTKVYGT----
--------------ENLYIVDGSIHPDLPTGNSQAIIQIAAEAAVARIIA
>BCS04161.1/248-765
YDYIVVGGGAAGLVAAERLA-ETKKSVLLIERGVAPTVELGAT-DSLS--W--NSSLTAYDLPALGTYI---
---QGSDYISQYLC-DDTAG--MAGCVLGGGTIVNAMSFIYPQEADFDD--KWPTGWKWKD-VKAAAERFYA
RNPGSTLPSADGKRYDQGMYTVLSS-FLKGLGWKSVDSQEQPNEKHMVYSYPSWDVGNGIRAGPVRSYLPLV
QDADNFHMSLNTKVRRVVRRGGRITGVEVENSS--GGIEIINVR--A-GGKVVLAAGSMSTPRILFNSGIGP
SEQIKTVQS--GSTGITLPPSAEWI-DLPVGDNLRDHPMFTVTVNTN----SNFTHF-----DTESAVSG-A
TAPIRKLY-S-------------------EGSGVMTQGGHRLQ--FWTSNVGTDGVTRFYQASCSTT-----
------KDGVITMKLYLTHGAT-STGVLGIDS-TGSTTIETS--PYLNTA--ADKEALTRFLNGLIADMKNS
TAGFSIE-----GTATAASILNQLTA---------GDHYVGTAKMGVDDGREANGTSVVDLNTKVYGT----
--------------ENLYIVDGSIHPDLPTGNSQAIIQIAAEAAVARIIA
>BCS15756.1/248-765
YDYIVVGGGAAGLVAAERLA-ETKKSVLLIERGVAPTVELGAT-DSLS--W--NSSLTAYDLPALGTYI---
---QGSDYISQYLC-DDTAG--MAGCVLGGGTIVNAMSFIYPQEADFDD--KWPTGWKWKD-VKAAAERFYA
RNPGSTLPSADGKRYDQGMYTVLSS-FLKGLGWKSVDSQEQPNEKHMVYSYPSWDVGNGIRAGPVRSYLPLV
QDADNFHMSLNTKVRRVVRRGGRITGVEVENSS--GGIEIINVR--A-GGKVVLAAGSMSTPRILFNSGIGP
SEQIKTVQS--GSTGITLPPSAEWI-DLPVGDNLRDHPMFTVTVNTN----SNFTHF-----DTESAVSG-A
TAPIRKLY-S-------------------EGSGVMTQGGHRLQ--FWTSNVGTDGVTRFYQASCSTT-----
------KDGVITMKLYLTHGAT-STGVLGIDS-TGSTTIETS--PYLNTA--ADKEALTRFLNGLIADMKNS
TAGFSIE-----GTATAASILNQLTA---------GDHYVGTAKMGVDDGREANGTSVVDLNTKVYGT----
--------------ENLYIVDGSIHPDLPTGNSQAIIQIAAEAAVARIIA
>CCD52080.1/240-574
YDVIVVGGGASGIIAAERIA-ESGVSVLLIERGPANTVALGST-QGLS--W--NDTLTPYDVPALGSSL---
-----ASITGTKFC-SDTAS--TAGCLLGGSSSINGLNFIHPAAHDFE---RWPTGWDWDS-VSEAADRLYS
RNPGTTQPSADGKHYDDLAYTTWSA-YLGQQGWSEVDSIESPNEKHAVFSRPAWSISNHLRAGPARTYMPFA
EQLDNFELKLETTVIQVLRNGSTITGVLTQATD--GSRQIINLN--A-KGKVVLASGALSSPRILWNSGIGR
SDALNIVKS--GTSGVTLPDSSEWI-DLPVGHNLKDHAQVPLQFTTS------------------------P
AY--------------------------K----------------AFDY----TGLATSPLNECTCG-----
------------------------------------------------------------------------
------------------------------------------------------------------------
--------------------------------PQSMVLTV----------
>ATZ55724.1/240-757
YDVIVVGGGASGIIAAERIA-ESGVSVLLIERGPANTVALGST-QGLS--W--NDTLTPYDVPALGSSL---
--A---SITGTKFC-SDTAS--TAGCLLGGSSSINGLNFIHPAAHDFER---WPTGWDWDS-VSEAADRLYS
RNPGTTQPSADGKHYDDLAYTTWSA-YLGQQGWSEVDSIESPNEKHAVFSRPAWSISNHLRAGPARTYMPFA
EQLDNFELKLETTVIQVLRNGSTITGVLTQATD--GSRQIINLN--A-KGKVVLASGALSSPRILWNSGIGR
SDALNIVKS--GTSGVTLPDSSEWI-DLPVGHNLKDHAQVPLQFTTS-------PAYKA--FDYTGLATS-P
VAADLNLY--------------------KQGSGTITQAAQRMH--LWTSINGTDGVTRYLQGTVSSM-----
------IDNTITIKAFLTHGTT-STGELGISA-SGSTVINAK--PWLQTT--EDMAVYSEFIQSFLDMVAAG
NSSTTLSYQT--AGATPSSIISSSLVS--------GDHWVGTAKMGTDDGR-SNGTAVVDLDTKVYGT----
--------------DNLFVVDASIHPDLPTGNTQAIIMVVSEQAAAKIAA
>QKD53637.1/232-751
YDVIVVGGGPAGIIAAERLA-ESGASVLLIERGPANTVALGNAAQALP--W--NNTLTPYDIPALGSSM---
-----TSMSGTKFC-SDTAS--TAGCLLGGSSSINGLNFIHPPERDFQ---RWPKGWSWSD-LSKAADRLYE
RNPGATSPSDDGKYYDDRTYTILSG-YLSAKGWKEVDSIEEPNEKHLVYSRPSWSIKNNMRAGPARTYMPFA
KNLPNFTLKLETKVIQPIRSGSKITGVLTQGAN--GSKQIINVK--A-GGKVVLAAGAMSTPRLLWNAGIGK
SDALAIVKQGASKTGVTLPAASDFI-DLPVGHHLQDHAQVMLQFKTK----SNFTAY-----KFNNIATE-P
VKSDLELY-Y-------------------QGSGPITQAAQRMH--LWTSAKGADGRVRYLQGTASAM-----
------ADGIITVRTFLTHGTS-TVGELGITA-GGNTVLNTK--PWLIDQ--EDRKAMADFVQYWLDLT--S
GSNSTLSYIT--PGATVDDILATKMIS--------GDHWMGSAKMGVDDGRKANGSAVVDLNTKVYGT----
--------------DNLFVVDASMHPDLPTGNTQAIIMVAAEHAAEKIAA
>QGI92142.1/232-751
YDVIVVGGGPAGIIAAERLA-ESGASVLLIERGPANTVALGNAAQALP--W--NNTLTPYDIPALGSSM---
-----TSMSGTKFC-SDTAS--TAGCLLGGSSSINGLNFIHPPERDFQ---RWPKGWSWAD-LSKAADRLYE
RNPGTTSPSDDGKYYDDRTYTILSG-YLSAKGWKEVDSIEEPNEKHLVYSRPSWSIKNNMRAGPARTYMPFA
KNLPNFTLKLETKVIQPIRTGSKITGVLTQGAN--GSKQIINVK--A-GGKVVLAAGAMSTPRLLWNAGIGK
SDALAIVKQGASKTGVTLPAASDLI-DLPVGHHLQDHAQVMLQFKTK----SNFTAY-----KFNNIATE-P
VKSDLELY-Y-------------------QGSGPITQAAQRMH--LWTSAKGADGRVRYLQGTASAM-----
------ADGIITVRTFLTHGTS-TVGELGITA-GGNTVLNTK--PWLIDQ--EDRKAMADFVQYWLDLT--S
GSNSTLSYIT--PGATVDDILATKMIS--------GDHWMGSAKMGVDDGRKANGSAVVDLNTKVYGT----
--------------DNLFVVDASMHPDLPTGNTQAIIMVAAEHAAEKIAA
>QGI61244.1/227-732
--------------TSNRLA-ESGASVLLIERGPANTVALGNAAQALP--W--NNTLTPYDIPALGSSM---
-----TSMSGTKFC-SDTAS--TAGCLLGGSSSINGLNFIHPPERDFQ---RWPKGWSWAD-LSKAADRLYE
RNPGTTSPSDDGKYYDDRTYTILSG-YLSAKGWKEVDSIEEPNEKHLVYSRPSWSIKNNMRAGPARTYMPFA
KNLPNFTLKLETKVIQPIRTGSKITGVLTQGAN--GSKQIINVK--A-GGKVVLAAGAMSTPRLLWNAGIGK
SDALAIVKQGASKTGVTLPAASDLI-DLPVGHHLQDHAQVMLQFKTK----SNFTAY-----KFNNIATE-P
VKSDLELY-Y-------------------QGSGPITQAAQRMH--LWTSAKGADGRVRYLQGTASAM-----
------ADGIITVRTFLTHGTS-TVGELGITA-GGNTVLNTK--PWLIDQ--EDRKAMADFVQYWLDLT--S
GSNSTLSYIT--PGATVDDILATKMIS--------GDHWMGSAKMGVDDGRKANGSAVVDLNTKVYGT----
--------------DNLFVVDASMHPDLPTGNTQAIIMVAAEHAAEKIAA
>QGI78425.1/232-751
YDVIVVGGGPAGIIAAERLA-ESGASVLLIERGPANTVALGNAAQALP--W--NNTLTPYDIPALGSSM---
-----TSMSGTKFC-SDTAS--TAGCLLGGSSSINGLNFIHPPERDFQ---RWPKGWSWAD-LSKAADRLYE
RNPGTTSPSDDGKYYDDRTYTILSG-YLSAKGWKEVDSIEEPNEKHLVYSRPSWSIKNNMRAGPARTYMPFA
KNLPNFTLKLETKVIQPIRTGSKITGVLTQGAN--GSKQIINVK--A-GGKVVLAAGAMSTPRLLWNAGIGK
SDALAIVKQGASKTGVTLPAASDLI-DLPVGHHLQDHAQVMLQFKTK----SNFTAY-----KFNNIATE-P
VKSDLELY--------------------YQGSGPITQAAQRMH--LWTSAKGADGRVRYLQGTASAM-----
------ADGIITVRTFLTHGTS-TVGELGITA-GGNTVLNTK--PWLIDQ--EDRKAMADFVQYWLDLT--S
GSNSTLSYIT--PGATVDDILATKMIS--------GDHWMGSAKMGVDDGRKANGSAVVDLNTKVYGT----
--------------DNLFVVDASMHPDLPTGNTQAIIMVAAEHAAEKIAA
>CEI68193.1/235-754
YDVIVVGGGPAGIIAAERLA-ETGVSVLLIERGPANTVALGNTQQALP--W--NNSLTPYDVPALGSSM---
-----GSMSGTKFC-SDTAS--TAGCLLGGSSSINGLNFIHPPERDFQR---WPAGWSWAD-MSAAAERLYE
RNPGTTLPSDDGEYYDDMTFRVLEG-YLSAKGWKEVDSIEQPNEKHEVYSRCSWSIKDNMRAGPARTYMPFA
KALPNFTLKLETKVIQPIRSGSMITGVLTQAAD--GSKQIINVK--A-GGKVVLAAGAMSTPRLLWNAGIGK
SDALALVKEGASRTGVTLPPASDFI-DLPVGHHLQDHAQVMLQFKTK----SNFTAY-----KFNDIATK-P
VPSDLDLY-M-------------------QGSGPITQAAQRMH--LWTSAEGADGRVRYLQGTASAM-----
------ADGIITVRTFLTHGTS-TVGELGIAA-GGNTLLKTK--PWLIDQ--EDRKAMGDFVQYWLDLV--S
ASNSTLSYIT--PGATVDDILATKMIS--------GDHWMGSAKMGVDDGRKSNGSSVVDLNTKVYGT----
--------------DNLFVVDASLHPDLPTGNTQSIIMIAAEHAAEKIAA
>QPC78224.1/239-758
YDVIVVGGGPAGIIAAERLA-ETGVSVLLIERGPANTVALGNTQQALP--W--NNTLTPYDIPAMGSSL---
-----GSMSGTKFC-SDTAS--TAGCLLGGSSSINGLNFIHPPERDFQR---WPKGWSWSD-MSAAAERLYE
RNPGTTLPSDDGKYYNDMTFKVLEK-YLSAKGWKEVDSIKQPNEKHEVYSRCSWSIKDNMRAGPARTYMPFA
KALPNFTLKLETKVIQPIRSGSMITGVLTQAAD--GSKQIIKVK--A-GGKVVLAGGAMSTPRLLWNAGIGK
SDALAIVKEGASRTGVTLPPASEFI-DLPVGHHLQDHAQVMLQFKTK----SNFTAY-----KFNDIGTK-P
VASDLDLY-M-------------------QGSGPITQAAQRMH--LWTSAEGADGRVRYLQGTASAM-----
------ADGIITVRTFLTHGTS-TVGELGIAA-GGNTLLKTK--PWLIDQ--EDRKAMGDFIQYWLDLV--S
GSNSTLSYIT--PGATVDDILATKMIS--------GDHWMGSAKMGVDDGRKANGSSVVDLNTKVYGT----
--------------DNLFVVDASLHPDLPTGNTQSIIMIAAEHAAEKIAA
>CEF86913.1/239-758
YDVIVVGGGPAGIIAAERLA-ETGVSVLLIERGPANTVALGNTQQALP--W--NNTLTPYDIPAMGSSL---
-----GSMSGTKFC-SDTAS--TAGCLLGGSSSINGLNFIHPPERDFQR---WPKGWGWAD-MSAAAERLYE
RNPGTTLPSDDGKYYNDMTFKVLEK-YLSAKGWKEVDSIKQPNEKHEVYSRCSWSIKDNMRAGPARTYMPFA
KALPNFTLKLETKVIQPIRSGSMITGVLTQAAD--GSKQIIKVK--A-GGKVVLAGGAMSTPRLLWNAGIGK
SDALAIVKEGAARTGVTLPPASEFI-DLPVGHHLQDHAQVMLQFKTK----SNFTAY-----KFNDIATK-P
VASDLDLY-M-------------------QGSGPITQAAQRMH--LWTSAEGADGRVRYLQGTASAM-----
------ADGIITVRTFLTHGTS-TVGELGIAA-GGNTLLKTK--PWLIDQ--EDRKAMGDFIQYWLDLV--S
GSNSTLSYIT--PGATVDDILATKMIS--------GDHWMGSAKMGVDDGRKANGSSVVDLNTKVYGT----
--------------DNLFVVDASLHPDLPTGNTQSIIMIAAEHAAEKIAA
>CZS83382.1/239-758
YDVIVVGGGPAGIIAAERLA-ETGVSVLLIERGPANTVALGNTQQALP--W--NNTLTPYDIPAMGSSL---
-----GSMSGTKFC-SDTAS--TAGCLLGGSSSINGLNFIHPPERDFQ---RWPKGWGWAD-MSAAAERLYE
RNPGTTLPSDDGKYYNDMTFKVLEK-YLSAKGWKEVDSIKQPNEKHEVYSRCSWSIKDNMRAGPARTYMPFA
KALPNFTLKLETKVIQPIRSGSMITGVLTQAAD--GSKQIIKVK--A-GGKVVLAGGAMSTPRLLWNAGIGK
SDALAIVKEGAARTGVTLPPASEFI-DLPVGHHLQDHAQVMLQFKTK----SNFTAY-----KFNDIATK-P
VASDLDLY-M-------------------QGSGPITQAAQRMH--LWTSAEGADGRVRYLQGTASAM-----
------ADGIITVRTFLTHGTS-TVGELGIAA-GGNTLLKTK--PWLIDQ--EDRKAMGDFIQYWLDLV--S
GSNSTLSYIT--PGATVDDILATKMIS--------GDHWMGSAKMGVDDGRKANGSSVVDLNTKVYGT----
--------------DNLFVVDASLHPDLPTGNTQSIIMIAAEHAAEKIAA
>EAA53292.1/39-554
FDYIVAGGGAAGIVVAQRLV-ESGKSVILLERGGASTHSTGGN-ASVP--W--NSTVTPYDVPALFLAA---
--------PGSSYC-TDTAG--SAGCVLGGGTVINAMMYVHPQSADFND--KFPKGWKWDD-VKDAAARLYE
RIPGTTTPSADGKRYDQGGYDVLSK-FLSTAGFRSVDTVANPDEKKDVFTQPPWMINKGIRSGPVQGYLSLT
AGKKNFRLQTNCKVLRAVRTDSTVTGVEVEMAD--GKREVISLSDPK-TGKVILAAGAMSTPKILYASGIGQ
PQQIVSAAK---ANGVQLPDRKALI-SSPVGQGVMDHPVFSLDLKMK----NSSSSANLESIDGAALLKS-P
PKEDIDLF--------------------AKGSGLLAQSTQRLN--FWSEVGGDDGQRRFFQGTCSVG-----
------ANDTLKIKVYMTHGLT-STGELTINATSGATAWAKK--PWMNSD--GDKKAAAAFLDRIIAMV--K
APESNLALVK--PNVTGAELAQSFVS---------GSHYVGSARMGE-----DSKTAVVDTNTKVYGT----
--------------DNLHVVDASIHPDVPTGNTQVAVMIVAEGAAEKIMK
>QBZ58145.1/39-553
FDYIVAGGGAAGIVVAQRLV-ESGKSVILLERGGASTHSTGGN-ASVP--W--NSTVTPYDVPALFLAA---
--------PGSSYC-TDTAG--SAGCVLGGGTVINAMMYVHPQSADFND--KFPKGWKWDD-VKDAAARLYE
RIPGTTTPSADGKRYDQGGYDVLSK-FLSTAGFRSVDTVANPDEKKDVFTQPPWMINKGIRSGPVQGYLSLT
AGKKNFRLQTNCKVLRAVRTDSTVTGVEVEMAD--GKRDVISLS--DKTGKVILAAGAMSTPKILYASGIGQ
PQQIVSAAK---ANGVQLPDRKALI-SSPVGQGVMDHPVFSLDLKMK----NSSSSANLESIDGAALLKS-P
PKEDIDLF--------------------AKGSGLLAQSTQRLN--FWSEVGGDDGQRRFFQGTCSVG-----
------ANDTLKIKVYMTHGLT-STGELTINATSGATAWAKK--PWMNSD--GDKKAAAAFLDRIIAMA--K
APESNLALVK--PNVTGAELAQSFVS---------GSHYVGSARMGE-----DSKTAVVDTNTKVYGT----
--------------DNLHVVDASIHPDVPTGNTQVAVMIVAEGAAEKIMK
>BAK08300.1/23-542
YDYIIAGAGPAGIIVAERLA-EAGVSVLLLERGNASTYASGGR-SLVP--W--NITLTQYDVPGVRHYI---
---KNSFADKSEYC-TDTPG--NAGCILGGGTMVNQLAYIPPQNVDFDD--KWPVGWKWTD-VASAAERVHS
LNPGSTNPSADGVHYDQTSYNAFAN-FFSAQGYTSVDAISEPNSKHDVYSHAPYNVKNGLVAGPVMTYLPMA
QAMSNFKLQLHTKVIRAVRNGSTVTGVEVE-VD--GQRQIISLN--N-GGRVILASGVFSTPRILFNSGIGP
NEQLQIVAGSKATTNVTLPASSDWI-NLPVGQGIKDHIIVTLNFNTT----ESVDFL-------DTSYFIKP
SSNITDPY--------------------SHGNGILTQGYQRFT--FWTSNTTSDGSVRYFQGTCYAS-----
------GQNYVSMKLYLTHGLT-SSGALGITA-AGNTVYTVD--PYLNTA--EDKYAIASFIDNLLVQT--R
KADSTLIYSG--PSTDTGASLSKVYTG--------GSHWVATAKMGTDDGRVNNGTSVVDLNLKVYGT----
--------------DNLFVVDASMHPDLPTGNLQATVQVAAEAAAVKILA
>QDS72710.1/236-751
YDYIVAGAGPAGIIVAQRLA-ESGASVLLIERGNASTYASGGRSQLTS--W--NSTVTQYDVPALSYYL---
-------NVSTAYC-KDTAS--SAGCLLGGSTMVNALMFVRPQDRDFDD--KWPTGWKWTD-VEPASERLFA
RNPGVIKSSNDGKYYDQGAYSILST-FLTSNGWKSVNALEKRNEKHTIFSHPPWDIQNGLRGGPVTSYLPLA
KKLTNFKLLLLTEVVQAIRNGTTVSGVMTKDTA--GNRQIINLK--A-GGKLILAAGALATPRILFNSGIGP
ASQLAVVAN--GTTGVTLPAQSQWL-DLPVGHNIKDHPIFTLMFKTK----QNQTSL------LEADFKT-P
SQENIELF--------------------RQGSGPLAQSGQRLA--FWTSTNAENSSYKYFQGTCNSP-----
------SAGTVRIKTYLTHGLT-SVGQLGITA-AGATTFITK--PWLNTA--EDKTALIDFSNSLLAMSRAN
TSTITSSTYKNGSLVTETDLLASYTT---------GSHFVGTAKMQTSP---SDTNAVVDTDTKVLGM----
--------------TNLFAVDASIHPDLPTGNTQAMVMIVAEHAAEKILA
>CCD53425.1/232-749
YDYIIAGAGPAGIIVAERLA-ESGASVLMLERGNVSTYATGGR-STVS--W--NDTVTQYDVPSMSYYL---
----TSASVSDEYC-TDTAS--MAGCILGGGTMVNALMFVRPQEADFDD--KWPTGWKWTD-VSASADRLYE
RNPGTTNPTSNSQRYDQSVWNILSS-FLGNLGWSEVDAIKSPNSKTLAYSHPPWDIQDGLRAGPVKSYYPLA
TAMNNFKAQLNTKVVRGITNSTTFSGVEVENTS-TGVRQIINLN--A-GGKLILASGAMSTPRILINSGIGP
TDQITTVKN--GSSCVTLPAESDWI-NLPVGKNLKDHPIFTLTFNVTGAMASNSTSM------VSTDFTS-P
STANIDLF--------------------AQQTGPLVQSGQRLN--FWTSLNTTSG-TKYFQGTCNSP-----
------AAGQVRIKLYLTHGLT-SSGVLGITS-SGATEFTTN--PWMNTA--DDQSAMETMIDYFLNAA---
-KNSTMLTPSD-STITGSSLVSSGTYVT-------GDHYTGTAIMGET----NDGTSVVDTNTQVWGT----
--------------DNLFVVDASIHPDMPTGNTQAIIMVAAEQAAQKILA
>ATZ50283.1/232-749
YDYIIAGAGPAGIIVAERLA-ESGASVLMLERGNVSTYATGGR-STVS--W--NDTVTQYDVPSMSYYL---
--T--SASVSDEYC-TDTAS--MAGCILGGGTMVNALMFVRPQEADFDD--KWPTGWKWTD-VSASADRLYE
RNPGTTNPTSNSQRYDQSVWNILSS-FLGNLGWSEVDAIKSPNSKTLAYSHPPWDIQDGLRAGPVKSYYPLA
TAMNNFKAQLNTKVVRGITNSTTFSGVEVENTS-TGVRQIINLN--A-GGKLILASGAMSTPRILINSGIGP
TDQITTVKN--GSSCVTLPAESDWI-NLPVGKNLKDHPIFTLTFNVTGAMASNSTSM------VSTDFTS-P
STANIDLF--------------------AQQTGPLVQSGQRLN--FWTSLNTTSG-TKYFQGTCNSP-----
------AAGQVRIKLYLTHGLT-SSGVLGITS-SGATEFTTN--PWMNTA--DDQSAMETMIDYFLNAA---
-KNSTMLTPSD-STITGSSLVSSGTYVT-------GDHYTGTAIMGET----NDGTSVVDTNTQVWGT----
--------------DNLFVVDASIHPDMPTGNTQAIIMVAAEQAAQKILA
>APA09589.1/232-749
YDYIIAGAGPAGIIVAERLA-ESGASVLMLERGNVSTYASGGR-ATVP--W--NDTVTQYDVPSMAYYL---
----TTASVSDEYC-PDTAS--MAGCLLGGGTMVNALMFVRPQKVDFDD--KWPTGWKWTD-VSASADRLYE
RNPGTTNPTANSQRYDQSAWNVFSS-FLGGLGWSEVDAIKSPNEKTQVYSHPPWDIQDGLRAGPVKSYYPLA
TAMTNFKAQFNTMVVRGIRSSSTFSGVEVENSSS-GVRQIINLN--T-GGKLILAGGAMSTPRILINSGIGP
ADQINIVKN--GSSCVTMPVESDWI-NLPVGKNLKDHPIFTLAFNITGSIASNATSM------MSTDFTS-P
STANVDLF--------------------AQQSGPLVQSGQRLN--FWTSLNTTNGI-KYFQGTCNSP-----
------AEGQVRIKLYLTHGLT-STGVLGVTS-AGATEFTTN--PWMNTA--DDRSAMENIIDYFLNAA---
-KSSTILKPTD-SSITGSSLVSAGNYVT-------GAHFTGTTIMGES----NDGSSVVDTDTKVWGT----
--------------DNLFVVDASIHPDLPTGNTQAIVMVAAEHAAQKILA
>QRD07539.1/243-758
YDYIVAGAGPAGVIAAERLA-ESGASVLLIERGGPSLASSGNT-KTLD--W--NSSVTMYDVPAYGYYL---
-----SDVGSPAFC-SDTAD--QAGCLLGGGSSINAMMFVKPQDRDFDD--KWPAGWKSSD-VSAAADRVWE
RNPGQTYGSMDGKRYNDEAFNVLSK-FFAGQGWAETDFIKDPNSKKDVFGHPSWNAADGLRSGVVRTYLPLA
QKLENFKLMMNTKVIRAVREGETISGVEVESEA--GQRVIYNVK--A-GGSVLLAAGAMSTPRILFNSGIGP
AKQLQTVAS--GSSGVKLPAEADWI-DLPVGEEIKDHPIFTVKFNVS----TPVRAE------PKTAYTT-P
NQTTIDLF--------------------AKGSGLLAQSGQRLN--WWTSVNTTEGKEVFFQGTCNGP-----
------AENQIQMKVYITHGSE-SVGSLGITA-DGATNFITN--PHLTSD--VDKEAATIMMNRLIKMAAEG
NSTLSLIAPAGVTNVTGADLIKDFKT---------GSHYVGTAKMGAK----GEAGVVVDTDTKVYGT----
--------------SNLFVVDASMHPDLPTGNTQAIIMVAAEAAAARILK
>CAE7213224.1/245-760
YDYIVAGGGAAGIIAAERLA-ESGASVLLIERGGPSYASSGNK-DVLS--W--NDTVTMYDVPGYGYYL---
----S-DMGTPAYC-SDTAD--MAGCLLGGGTAVNAMMYVRPQERDFDD--KWPAGWKWTD-VSAAAERLYE
RNPGQTHGSEDGIRHDDGAYGVLSK-FFAGQGWTETDFIKNPNSKVNVYGHPPWNVANGLRSGVVRTYLPLA
QKLKNFKLMMNTKVVRAVREGSTVSGVEIETAT--GQRVIYNVK--T-GGGVILAAGSMSTPRILFNSGIGP
SEQLQTVAS--GSTGVKLPAKADWI-DLPVGAEIKDHPIFTVKFNTS----APLAGT------DKNALIK-P
NQTTIDLF--------------------AKGSGLLAESGQRLN--WWSSVNTTDGSEVFFQGTCNSP-----
------ADNTIQMKVYITHGLK-SVGSLGITA-AGATNFITE--PHMNSD--VDKEAITMMMDRLIAMAQGG
NSTLKLIAPTGVSNVTGADLIKSFKT---------GSHYVGTAKMGKK----GDAGVVVDTDTKVYGT----
--------------DNLFVVDASIHPDLPTGNTQAIVMVAAEVAAARILK
>CCT66999.1/27-538
YDYIVAGAGASGLVVAERLA-NAGHKVLLVERGGPSFYSTGNRDDLMK--W--NKTVTAYDVPGMAYYT---
-----DISPTIQWC-TDIAA--SAGCLLGGSTMLNALMFVKPRAADFE---GWPKGWQWEDGVSDAAKSVFE
HMPGSILPSADGKRYDDGAFEVMSK-FLESNGWDEVNALENVEAKDKIFTHPPWLISNGLRGGPVRDILPAA
QALDNFSLQLHAKVIRAVRKGPIITGIEVEHEN--GSREIIKLS--K-GGSVVLSSGTHSTPRILFNSGIGP
KKQIRIVQS--GSTNVKLPPASQWI-DLPVGQRLRDHPIVVVDFQTK----NKLQAL------PKEAFTE-P
NDETVELF-A-------------------EGSGLLSQSAQRLN--FWKSVEGSDGVTRYVQGTVNAP-----
------ENNTISAKVYLTHGLT-SHGTLEITP-EGNTNITQK--PFLNTE--GDRDALKTFVAELLSYA--R
KPGSVLSVP---SNVTADTILEVSYS---------GNHHLGSANMGAK----NDGKSVVGPDTRVWGT----
--------------KNLFVVDGSMHPEVPTGNTQASIMVAAAHAANKILA
>QGI63034.1/27-538
YDYIVAGAGASGLVVAERLA-NAGHKVLLVERGGPSFYSTGNRDDLMK--W--NKTVTAYDVPGMAYYT---
-----DISPTIQWC-TDIAA--SAGCLLGGSTMLNALMFVKPRAADFE---GWPKGWQWEDGVSDAAKSVFE
RMPGSILPSADGKRYDDGAFEVMSK-FLESNGWDEVNALENVEAKDKIFTHPPWLISNGLRGGPVRDILPAA
QALDNFSLQLHAKVIRAVRKGPIITGIELEHEN--GSREIIKLS--K-GGSVVLSSGTHSTPRILFNSGIGP
KKQIRIVQS--GSTNVKLPPASQWI-DLPVGQRLRDHPIVVVDFQTK----NKLQAL------PKEAFTE-P
NDETVELF-A-------------------EGSGLLSQSAQRLN--FWKSVEGSDGVTRYVQGTVNAP-----
------ENNTISAKVYLTHGLT-SHGTLEITP-EGNTNITQK--PFLNTE--GDRDALKTFVAELLSYA--R
KPGSVLSVP---SNVTADTILEVSYS---------GNHHLGSANMGAK----NDGKSVVGPDTRVWGT----
--------------KNLFVVDGSMHPEVPTGNTQASIMVAAAHAANKILA
>QGI80203.1/27-538
YDYIVAGAGASGLVVAERLA-NAGHKVLLVERGGPSFYSTGNRDDLMK--W--NKTVTAYDVPGMAYYT---
-----DISPTIQWC-TDIAA--SAGCLLGGSTMLNALMFVKPRAADFE---GWPKGWQWEDGVSDAAKSVFE
RMPGSILPSADGKRYDDGAFEVMSK-FLESNGWDEVNALENVEAKDKIFTHPPWLISNGLRGGPVRDILPAA
QALDNFSLQLHAKVIRAVRKGPIITGIELEHEN--GSREIIKLS--K-GGSVVLSSGTHSTPRILFNSGIGP
KKQIRIVQS--GSTNVKLPPASQWI-DLPVGQRLRDHPIVVVDFQTK----NKLQAL------PKEAFTE-P
NDETVELF--------------------AEGSGLLSQSAQRLN--FWKSVEGSDGVTRYVQGTVNAP-----
------ENNTISAKVYLTHGLT-SHGTLEITP-EGNTNITQK--PFLNTE--GDRDALKTFVAELLSYA--R
KPGSVLSVP---SNVTADTILEVSYS---------GNHHLGSANMGAK----NDGKSVVGPDTRVWGT----
--------------KNLFVVDGSMHPEVPTGNTQASIMVAAAHAANKILA
>QGI93920.1/27-538
YDYIVAGAGASGLVVAERLA-NAGHKVLLVERGGPSFYSTGNRDDLMK--W--NKTVTAYDVPGMAYYT---
-----DISPTIQWC-TDIAA--SAGCLLGGSTMLNALMFVKPRAADFE---GWPKGWQWEDGVSDAAKSVFE
RMPGSILPSADGKRYDDGAFEVMSK-FLESNGWDEVNALENVEAKDKIFTHPPWLISNGLRGGPVRDILPAA
QALDNFSLQLHAKVIRAVRKGPIITGIELEHEN--GSREIIKLS--K-GGSVVLSSGTHSTPRILFNSGIGP
KKQIRIVQS--GSTNVKLPPASQWI-DLPVGQRLRDHPIVVVDFQTK----NKLQAL------PKEAFTE-P
NDETVELF--------------------AEGSGLLSQSAQRLN--FWKSVEGSDGVTRYVQGTVNAP-----
------ENNTISAKVYLTHGLT-SHGTLEITP-EGNTNITQK--PFLNTE--GDRDALKTFVAELLSYA--R
KPGSVLSVP---SNVTADTILEVSYS---------GNHHLGSANMGAK----NDGKSVVGPDTRVWGT----
--------------KNLFVVDGSMHPEVPTGNTQASIMVAAAHAANKILA
>BAE79276.1/27-538
YDYIVAGAGASGLIVAERLA-SAGHKVLLVERGGPSFYSTGNRDDLMK--W--NKTVTAYDVPGMAYYT---
-----DISPTIQWC-TDIAA--SAGCLLGGSTMLNALMFVKPRAADFE---GWPRGWQWEDGVSDAAKSVFE
RMPGSILPSADGKRYDDGAFEVMSK-FLESNGWDEVNALENVEAKDKIFTHPPWLISNGLRGGPVRDILPAA
QALDNFSLQLHAKVIRAVRKGPIITGIEVEHDD--GSREIIKLS--K-GGSVVLSSGTHSTPRILFNSGIGP
KKQIRIVQS--GSTNVKLPPASQWI-DLPVGQRLKDHPIVVVDFQTK----NKLQAL------PREAFTE-P
NDETVELF-A-------------------EGSGLLSQSAQRLN--FWKSVEGNDGVTRYVQGTVNAP-----
------ENNTISAKVYLTHGLT-SHGTLEITP-GGNTNITQK--PFLNTE--GDRDALKTFVAELLSYA--R
KPGSVLSVP---NNVTADTILEVSYS---------GNHHLGSANMGAK----NDGKSVVGPDTRVWGT----
--------------KNLFVVDGSMHPEVPTGNTQASIMVAAAHAANKILA
>QKD50085.1/27-538
YDYIVAGAGASGLIVAERLA-NAGHKVLLVERGGPSFYSTGNRDDLMK--W--NKTVTAYDVPGMAYYT---
-----DISPTIQWC-TDIAA--SAGCLLGGSTMLNALMFVKPRAADFE---GWPRGWQWEDGVSDAAKSVFE
RMPGSILPSADGKRYDDGAFEVMSK-FLESNGWDEVNALENVEAKDKIFTHPPWLISNGLRGGPVRDILPAA
QALDNFSLQLHAKVIRAVRKGPIITGIEVEHDD--GSREIIKLS--K-GGSVVLSSGTHSTPRILFNSGIGP
KKQIRIVQS--GSTNVKLPPASQWI-DLPVGQRLKDHPIVVVDFQTK----NKLQAL------PREAFTE-P
NDETVELF--------------------AEGSGLLSQSAQRLN--FWKSVEGNDGVTRYVQGTVNAP-----
------ENNTISAKVYLTHGLT-SHGTLEITP-GGNTNITQK--PFLNTE--GDRDALKTFVAELLSYA--R
KPGSVLSVP---NNVTADTILEVSYS---------GNHHLGSANMGAK----NDGKSVVGPDTRVWGT----
--------------KNLFVVDGSMHPEVPTGNTQASIMVAAAHAANKILA
>CEI69487.1/28-539
YDYIVAGAGASGLVVAEKLA-AAGRKVLLVERGGPSYYSTGNRDDLMK--W--NETVTAYDVPGMAYYT---
-----DISPTIQWC-TDIAA--SAGCLLGGSTMLNALMFIKPRAADFEA---WPKGWQWEDGVSEAAKSVFE
RMPGSILPSADGKRYDDGAFEVMSK-FLENNGWGEVNALDNVEAKDKIFTHPPWLINNGLRGGPVRDILPDA
EALDNFSLQLHAKVLRVVRKGPIITGIEVEHED--GSREIIKLS--K-GGSVILSSGTHSTPRILFNSGIGP
KDQIRIVKS--GSTKIELPPASQWI-DLPVGQRLRDHPIVVVDFQTK----EKLQAL------SRTAFTE-P
NDETVELF-A-------------------EGSGLLSQSAQRLN--FWKSVEGSDGITRYVQGTVNAP-----
------ENNTISAKVYLTHGLT-SHGTLEITP-DGKTNITQK--PFLNTK--GDRDALKTFIDELLSYA--R
KPNSNLSVP---SNVTADSIMEVSYS---------GNHHLGSAHMGAK----NDGKSVVGPDTRVWGT----
--------------KNLFVVDGAMHPEVPTGNTQASIMVAAAHAANKILA
>QPC79318.1/76-587
YDYIVAGAGASGLVVAEKLA-AAGHKVLLVERGGTSYYSTGNRDDLMK--W--NKTVTAYDVPGMAYYT---
-----DSSPTIQWC-TDIAA--SAGCLLGGSTMLNALMFIKPRAADFES---WPKGWHWEDGVSEAAKSVFE
RMPGSILPSADGKRYDDGAFKVMSK-FLENNGWDEVDALNNVEAKDKIFTHPPWLISSGLRGGPVRDILPDA
QALDNFNLQLHAKVLRVVRKGPIVTGVEVEHED--ASREIIKLS--K-GGSVILSSGTHSTPRILFNSGIGP
KKQIRIVES--GSTKIKLPPASQWI-DLPVGQRLRDHPIVVVDFETK----DKLQAL------PSTAFTD-P
NDETVELF-A-------------------EGSGLLSQSNQRLN--FWKSVKGSDGITRYVQGTVNAP-----
------KNNTISAKVYLTHGLT-SHGTLEITP-EGNTNITQK--PFLNTK--GDRDALKTFVDELLSYA--R
KPNSNLSVP---SNVTADSIMEVSYS---------GNHHLGSAHMGAN----NDGKSVIGPDTRVWGT----
--------------KNLFVVDGSMHPEVPTGNTQAFIMVAAAHAANKILD
>QPC61947.1/25-536
YDYIVAGAGASGLVVAEKLA-AAGHKVLLVERGGTSYYSTGNRDDLMK--W--NKTVTAYDVPGMAYYT---
-----DSSPTIQWC-TDIAA--SAGCLLGGSTMLNALMFIKPRATDFEA---WPKGWQWEDGVSEAAKSVFD
RMPGSILPSADGKRYDDGAFKVMSK-FLENNGWGEVDALNNVEAKDKIFTHPPWLISNGLRGGPVRDILPDA
QVLDNFNLQLHAKVLRVVRKGPIITGVEVEHED--SSREIIKLS--K-GGSVILSSGTHSTPRILFNSGIGP
KKQIRIVKS--GSTKIKLPPASQWI-DLPVGQRLRDHPIVVVDFETK----DKLQAL------PSTAFTD-P
NDETVELF-A-------------------KGSGLLSQSNQRLN--FWKSVKGSDGITRYVQGTVNAP-----
------KNNTISAKVYLTHGLT-SHGTLEITP-EGNTNITQK--PFLNTK--GDRDALKTFVDELLSYA--R
KPNSNLSVP---SNVTADSIMEVSYS---------GNHHLGSAHMGAK----NDGKSVVGPDTRVWGT----
--------------KNLFVVDGSMHPEVPTGNTQAFIMVAAAHAANKILD
>CEF86565.1/25-536
YDYIVAGAGASGLVVAEKLA-AAGHKVLLVERGGTSYYSTGNRDDLMK--W--NKTVTAYDVPGMAYYT---
-----DSSPTIQWC-TDIAA--SAGCLLGGSTMLNALMFIKPRAADFEA---WPKGWQWEDGVSEAAKTVFD
RMPGSILPSADGKRYDDGAFKVMSK-FLENNGWGEVDALNNVEAKDKIFTHPPWLISNGLRGGPVRDILPDA
QVLDNFNLQLHAKVLRVVRKGPIITGVEVEHED--SSREIIKLS--K-GGSVILSSGTHSTPRILFNSGIGP
KKQIRIVES--GSTKIELPPASQWI-DLPVGQRLRDHPIVVVDFETK----DKLQAL------PSTAFTD-P
NDETIELF--------------------AEGSGLLSQSNQRLN--FWKSVKGSDGITRYVQGTVNAP-----
------KNNTISAKVYLTHGLT-SHGTLEITP-EGNTNITQK--PFLNTK--GDRDALKTFVDEILSYA--R
KPNSNLSVP---SNVTADSIMEVSYS---------GNHHLGSAHMGAK----NDGKSVVGPDTRVWGT----
--------------KNLFVVDGSMHPEVPTGNTQAFIMVAAAHAANKILG
>CZS84707.1/25-536
YDYIVAGAGASGLVVAEKLA-AAGHKVLLVERGGTSYYSTGNRDDLMK--W--NKTVTAYDVPGMAYYT---
-----DSSPTIQWC-TDIAA--SAGCLLGGSTMLNALMFIKPRAADFEA---WPKGWQWEDGVSEAAKTVFD
RMPGSILPSADGKRYDDGAFKVMSK-FLENNGWGEVDALNNVEAKDKIFTHPPWLISNGLRGGPVRDILPDA
QVLDNFNLQLHAKVLRVVRKGPIITGVEVEHED--SSREIIKLS--K-GGSVILSSGTHSTPRILFNSGIGP
KKQIRIVES--GSTKIELPPASQWI-DLPVGQRLRDHPIVVVDFETK----DKLQAL------PSTAFTD-P
NDETIELF--------------------AEGSGLLSQSNQRLN--FWKSVKGSDGITRYVQGTVNAP-----
------KNNTISAKVYLTHGLT-SHGTLEITP-EGNTNITQK--PFLNTK--GDRDALKTFVDELLSYA--R
KPNSNLSVP---SNVTADSIMEVSYS---------GNHHLGSAHMGAK----NDGKSVVGPDTRVWGT----
--------------KNLFVVDGSMHPEVPTGNTQAFIMVAAAHAANKILG
>CCF31824.1/232-743
YDYIVAGGGAAGLIVAERLA-ESGKSVLLIERGGVSLASTGGK-ATVD--W--NETVTQYDVPAMGYYL---
----STAKETNEYC-TDTAS--QAGCILGGSTMVNAMMWVKPPAHDFDD--KWPAGWKWTD-VEESANKLYE
RTPGTIQPSKDGKRYDQAAYNVMSQ-WLAGNGFTEVDGLAEPNKKDAVFTHPPWLIENGLRGGPVRDYLPLA
QALPNFKLQLNAKVIRAVRDGAAVTGVEIETGK--NTRQIINLK--S-GGAAILAAGALSTPRILFNSGIGP
KEQIQTVQS--GSTQVTLPAEAQWI-DLPVGQNLKDHPIFTVNLQTK----SALNSL------ASTAFTD-P
AQTDVDQF--------------------AQGSGLLTQAGQRLN--FWTSVEGADGQKRYVQGTVNSP-----
------KNDTIRVKVYLTHGLT-SVGALGITA-DGSTKITTD--PYLTTA--GDKEAITSFMGQLIQFA--S
KSNSTLTMT---GNVTAESLISEHTT---------GSHYVGSAVMGTE----NDGSSVVDTQTKVWGT----
--------------DNLYVVDASIHPDLPTGNTQAIVMVAAEHAAAQILG
>CCT74670.1/234-745
YDYIVVGGGTAGLIVAERLV-ESKKSVLLLEQGKASFYESGGR-STMD--W--NDTVTQYDVPSMAYYL---
----TTAKDTSAYC-TDTAS--MAGCILGGSSVINAMMFVRPQPADFDD--KWPTGWKWQD-VESSANKLYE
RTPGTTSPTKDGKRVDQGAWNVLSK-FFSSNGFTEVDAIEEPSKKKSVFTHPPLMVNDGLRAGPVRDYLPLA
QANNNFKLQLNTKVLRVIREGKAVTGIEVQSGP--STRQIINLK--A-NGAVVLAAGSLATPRLLVNSGIGP
SEQIEAVAS--GSQRLTMPAKDQWL-DLPVGENLKDHPIFTVKMKTK----QPMSAL------TETDFTK-P
SQTNIDLF-A-------------------QGDGLLAQSGQRFI--FWDTVKGSDGVERYVQGTCAAA-----
------GDDAVKVKVYLTHGAT-SSGSLTVTS-SGATKLVGE--PYLKTA--GDKEAVKSFMNKLISFA--S
KPNSTLSIA---SNATAESLMAEYVS---------GSHFVGSAIMGTE----NDGTSVVDTDTKVWGT----
--------------ENLFVVDGSIHPDLPTGNTQAIIMVAAEHAASKILG
>QGI70085.1/234-745
YDYIVVGGGTAGLIVAERLV-ESKKSVLLLEQGKASFYESGGR-STMD--W--NDTVTQYDVPSMAYYL---
--T--TAKDTSAYC-TDTAS--MAGCILGGSSVINAMMFVRPQPADFDD--KWPTGWKWQD-VESSANKLYE
RTPGTTSPTKDGKRVDQGAWNVLSK-FFSSNGFTEVDAIEEPSKKKSVFTHPPLMVNDGLRAGPVRDYLPLA
QANNNFKLQLNTKVLRVIREGKAVTGIEVQSGP--STRQIINLK--A-NGAVVLAAGSLATPRLLVNSGIGP
SEQIEAVAS--GSQRLTMPAKDQWL-DLPVGENLKDHPIFTVKMKTK----QPMSAL------TETDFTK-P
SQTNIDLF--------------------AQGDGLLAQSGQRFI--FWDTVKGSDGVERYVQGTCAAA-----
------GDDAVKVKVYLTHGAT-SSGSLTVTS-SGATKLVGE--PYLKTA--GDKEAVKSFMNKLISFA--S
KPNSTLSIA---SNATAESLMAEYVS---------GSHFVGSAIMGTE----NDGTSVVDTDTKVWGT----
--------------ENLFVVDGSIHPDLPTGNTQAIIMVAAEHAASKILG
>QGI87447.1/234-745
YDYIVVGGGTAGLIVAERLV-ESKKSVLLLEQGKASFYESGGR-STMD--W--NDTVTQYDVPSMAYYL---
--T--TAKDTSAYC-TDTAS--MAGCILGGSSVINAMMFVRPQPADFDD--KWPTGWKWQD-VESSANKLYE
RTPGTTSPTKDGKRVDQGAWNVLSK-FFSSNGFTEVDAIEEPSKKKSVFTHPPLMVNDGLRAGPVRDYLPLA
QANNNFKLQLNTKVLRVIREGKAVTGIEVQSGP--STRQIINLK--A-NGAVVLAAGSLATPRLLVNSGIGP
SEQIEAVAS--GSQRLTMPAKDQWL-DLPVGENLKDHPIFTVKMKTK----QPMSAL------TETDFTK-P
SQTNIDLF--------------------AQGDGLLAQSGQRFI--FWDTVKGSDGVERYVQGTCAAA-----
------GDDAVKVKVYLTHGAT-SSGSLTVTS-SGATKLVGE--PYLKTA--GDKEAVKSFMNKLISFA--S
KPNSTLSIA---SNATAESLMAEYVS---------GSHFVGSAIMGTE----NDGTSVVDTDTKVWGT----
--------------ENLFVVDGSIHPDLPTGNTQAIIMVAAEHAASKILG
>QGJ00976.1/234-745
YDYIVVGGGTAGLIVAERLV-ESKKSVLLLEQGKASFYESGGR-STMD--W--NDTVTQYDVPSMAYYL---
--T--TAKDTSAYC-TDTAS--MAGCILGGSSVINAMMFVRPQPADFDD--KWPTGWKWQD-VESSANKLYE
RTPGTTSPTKDGKRVDQGAWNVLSK-FFSSNGFTEVDAIEEPSKKKSVFTHPPLMVNDGLRAGPVRDYLPLA
QANNNFKLQLNTKVLRVIREGKAVTGIEVQSGP--STRQIINLK--A-NGAVVLAAGSLATPRLLVNSGIGP
SEQIEAVAS--GSQRLTMPAKDQWL-DLPVGENLKDHPIFTVKMKTK----QPMSAL------TETDFTK-P
SQTNIDLF--------------------AQGDGLLAQSGQRFI--FWDTVKGSDGVERYVQGTCAAA-----
------GDDAVKVKVYLTHGAT-SSGSLTVTS-SGATKLVGE--PYLKTA--GDKEAVKSFMNKLISFA--S
KPNSTLSIA---SNATAESLMAEYVS---------GSHFVGSAIMGTE----NDGTSVVDTDTKVWGT----
--------------ENLFVVDGSIHPDLPTGNTQAIIMVAAEHAASKILG
>QKD60647.1/234-745
YDYIVVGGGTAGLIVAERLV-ESKKSVLLLEQGKASFYESGGR-STMD--W--NDTVTQYDVPSMAYYL---
----TTAKDTSAYC-TDTAS--MAGCILGGSSVINAMMFVRPQPADFDD--KWPTGWKWQD-VQSSADKLYE
RTPGTTSPTKDGKRVDQGAWNVLSK-FFSGNGFTEVDAIQEPSKKKSVFTHPPLMVNDGLRAGPVRDYLPLA
QANSNFKLQLNTKVLRVIREGKAVTGIEVQSGP--STRQIINLK--S-NGAVVLAAGALATPRLLVNSGIGP
SEQIEAVAS--GSQRLTMPAKDQWL-NLPVGENLKDHPIFTVKMKTK----QPMSAL------SETDFTK-P
SQTNIDLF--------------------AKGDGLLAQSGQRFI--FWDTVKGSDGIERYVQGTCAAA-----
------GDDAVKVKVYLTHGAT-SSGSLSVTS-SGATKLVGE--PYLKTA--GDKEAVKSFMNKLISFA--S
KPNSTLSIA---SNATAESLMAEYVS---------GSHFVGSAVMGTE----NDGTSVVDTDTKVWGT----
--------------ENLFVVDGSIHPDLPTGNTQAIIMVAAEHAASKILG
>CEI62311.1/236-748
YDYIVVGGGASGLIVAERLL-ESQKSVLLLERGKASFYSTGGK-AVMD--W--NDTTTQYDVPAMAYHL---
---TNSAIDTSEYC-TDTAS--MAGCILGGGTSVNAMMFVRPQPADFDD--KWPAGWKYND-VEAAASRLWE
RTPGTLSPTKDGKLVDQSAYTILSQ-FFSGNGFSQVDAIAQPEKKKAVFTHPPMMITDGQRAGPVRDYLPLA
QANPNFKLMLESKVMRVVREGKEITGVEIQSGP--STRQIIKVK--T-GGAVVLAAGALSTPRLLVNSGIGP
AKQIETVAS--GSQRLTMPPKDQWI-NLPVGENLKDHPIFTVKVKTK----SPMTAL------PDTAFTA-P
SQEDVDLY--------------------AQGTGLLAQSGQRFI--FWDSVKGSDGVERYVQGTCAPA-----
------GNDALKLKVYLTHGST-SSGALEVTS-SGATKLIGE--PYLNDA--ADKEAVKSFMQKLIDMT--S
KPNSTISIA---GNATAESLMAEYVS---------GSHFVGSAIMGTE----NDGSSVVDTDTKVWGT----
--------------DNLYVVDASIHRDLPTGNTQAIVMVVAEHAASKILN
>CEF78601.1/234-746
YDYIVVGGGPAGIIVAERLL-ESKKSVLLVEGGKASYYSTGGK-AVMD--W--NETTTQYDVPSMAYHL---
---TTSKVDTSEYC-TDTAS--MAGCLLGGSTAVNAMMFVRPQSVDFDD--KWPAGWKSTD-VEAAASRLWE
RTPGTLSPTKDGKLVDQAAYNVLSQ-FFSGNGFSQVDAIAQPNKKKAVFTHPPMMITNGQRAGPVRDYLPIA
QANSNFKLMLESKVMRVVREGKEITGVEIQSGP--ATRQIIKVK--T-GGAVVLAAGALSTPRLLVNSGIGP
AKQIETVAS--GSQRLTMPPKDQWI-DLPVGKNLKDHPIFTVKVKTK----SPMAAL------PDTAFTE-P
SQENVDLY-A-------------------QGNGLLAQSGQRFI--FWDSVMGSDGVERYVQGTCAPA-----
------GDDALKLKVYLTHGST-SSGALEVTS-SGATKLIGE--PYLNDA--ADKAAVKTFMQKLIDMA--S
KPNSTIIIP---SNATAESLMSSYVS---------GSHFVGSAIMGTE----NDGSSVVGTDTKVWGT----
--------------DNLYVVDASIHPDLPTGNTQAIVMVAAEHAASKILN
>CZS81894.1/234-746
YDYIVVGGGPAGIIVAERLL-ESKKSVLLVEGGKASYYSTGGK-AVMD--W--NETTTQYDVPSMAYHL---
--T-TSKVDTSEYC-TDTAS--MAGCLLGGSTAVNAMMFVRPQSVDFDD--KWPAGWKSTD-VEAAASRLWE
RTPGTLSPTKDGKLVDQAAYNVLSQ-FFSGNGFSQVDAIAQPNKKKAVFTHPPMMITNGQRAGPVRDYLPIA
QANSNFKLMLESKVMRVVREGKEITGVEIQSGP--ATRQIIKVK--T-GGAVVLAAGALSTPRLLVNSGIGP
AKQIETVAS--GSQRLTMPPKDQWI-DLPVGKNLKDHPIFTVKVKTK----SPMAAL------PDTAFTE-P
SQENVDLY--------------------AQGNGLLAQSGQRFI--FWDSVMGSDGVERYVQGTCAPA-----
------GDDALKLKVYLTHGST-SSGALEVTS-SGATKLIGE--PYLNDA--ADKAAVKTFMQKLIDMA--S
KPNSTIIIP---SNATAESLMSSYVS---------GSHFVGSAIMGTE----NDGSSVVGTDTKVWGT----
--------------DNLYVVDASIHPDLPTGNTQAIVMVAAEHAASKILN
>QPC59804.1/234-746
YDYIVVGGGPAGIIVAERLL-ESKKSVLLVEGGKASYYSTGGK-AVMD--W--NETTTQYDVPSMAYHL---
--T-TSKVDTSEYC-TDTAS--MAGCLLGGSTAVNAMMFVRPQSVDFDD--KWPAGWKSTD-VEAAASRLWE
RTPGTLSPTKDGKLVDQAAYNVLSQ-FFSGNGFSQVDAIAQPNKKKAVFTHPPMMITDGQRAGPVRDYLPLA
QANSNFKLMLESKVMRVVREGKEITGVEVQSGP--ATRQIIKVK--T-GGAVVLAAGALSTPRLLVNSGIGP
AKQIETVAS--GSQRLTMPPKDQWI-DLPVGKNLKDHPIFTVKVKTK----SPMAAL------PDTAFTE-P
SQENVDLY--------------------AQGNGLLAQSGQRFI--FWDSVMGSDGVERYVQGTCAPA-----
------GDDALKLKVYLTHGST-SSGALEVTS-SGATKLIGE--PYLNDA--ADKAAVKTFMQKLIDMA--S
KPNSTIIIP---SNATAESLMSSYVS---------GSHFVGSAIMGTE----NDGSSVVGTDTKVWGT----
--------------DNLYVVDASIHPDLPTGNTQAIVMVAAEHAASKILN
>ATY58895.1/27-556
WDAIVVGAGPAGIIVADRLS-EAGLTTLLLEQGGASYGITGGT-ERPS--WLNGTDLSRVDVPGLYSTI---
--F--GSADSSLIC-KPDAVRAYQACTVGGNSAINAGLYFQPPASDWDD--YHPDGWHSAD-VQGATERLLQ
RQPAVTDYSSDKRSYVEDIQDAARSWLVDGAGYADVSFADEPDRKDKVYGRPVFNYIDGQRGGPVRTYLQSA
LSRPNFHLATAVRVKQVNHQGGKASGVEVE-LD--GTTKSVGLK--P-GGRVILSAGALQSPQILMHSGIGP
QETLQKLSD--SSFGAYTAS-SSWVVQPWVGEGLFDNPNTFIQLSSP--------AM----QSYNYKYED-P
DTEDKDLY-L------------------NARSGHYTFASQAAT--FWTYVPHEDGTRSGVQGTISST-----
GYAAYMDNHTVTLNVYGTSGLL-SAGRVELSD-DGRFVAGASADTYYSHP--RDARAIATFVHDIFQSLTPD
APAAAGLTPRNIARDATVEDIEQYLTTPSAYARGQVNHWSSSCRIGK----------CVDADTKVVGT----
--------------ENIHVVDASVLSPM-TVNPQFAVMVAGEKGAERILA
>QLI66780.1/31-553
WDVIVVGAGTAGIIVADRLS-EAGYKTLLLQQGSQSYGITGGR-ERPG--WLDNTTLSRVDVPGLYSSI---
--F---AGGSSLLC-GPGQVDAFQACTVGGNSAINAGLYFQPPASDWDD--FHPRGWHSAD-VANATARLLK
RQPALTSYSQDRKYYLQSGYEAVKKWIVEDAGYQDVSLLEQVNDKKRVFGRPVYNYIDGQRGGPTRTYLQTA
LRRNHFHLQTGVQVEHINHVRGVASSVEVALDS--GEKKAIQLT--K-RGRVVLSAGAMLSPRILMLSGIGP
QDALEKLAA-----KSATPYASSWMVQPDVGRGLFDNPNTFIVLSSP----DV--------KSYVYKYDD-P
VPADRDLY-L------------------ESRSGPYSFASQTSV--FWTYIEH-NGTRSGVQGTVSSS-----
GYRDFVGNNTITLNIYGTSGLL-SSGRVELDG-NFAAKPSAG--VYYGHP--RDADTVAEFIHSLFQHLSPA
KEGLTPLNLA--RNSTLQEIRRYITDPNSPYAVGSVQHWSSSCRIGK----------CVDVDTKVIGT----
--------------QNIHVVDASILAPL-TVNPQFGVMVAAEKGSERIIA
>QUC24044.1/23-549
WDAIVVGAGTAGIIVADRLS-EAGLKTLLLEQGGKSYGIVGGR-EGPA--WLNGTDLSRVDVPGLFSSI---
--F---RGKSSLLC-SPDQVSAFQACTVGGNSAINAGLHFQPPASDWDN--YFPPGWHAAD-VQPSVAKLLR
RQPPLTHYSPDGKFYIQSGYKAVHDWIVGSAGYKNVSLLDTINDKERVFGRPAYNFIDGQRGGPTRTYLQSA
LARCNFRLVIGASVKYVERNG-VATGVTISH-D--GTIKTIKLA--R-GGRVVLSAGAMLSPKILMYSGIGP
REKLAKLAG--QRFTPYVEP-SSWVVQPQVGSGLFDNPNTFIVLSSP----DV--------QSYVYKYDD-P
DPKDRDLY-L------------------NGRRGPYSLAGQTSV--FWTYVNHTDGTRSGVQGTVSSS-----
GFAEFTGANTITLNIYGTSGLL-SSGSVELSDGNFVAKPSSG--IYYGHP--RDAQTIASFIHSLFQRLTPN
SPAKSGLTPLNLAQNSTLDEIVKYITTPSAYAVGSVQHWSSSCRIGK----------CVDKDTKVLGT----
--------------SNIHVVDASILEPV-TVNPQFAVMVAAEKGAERILA
>QDS72033.1/24-543
WDAIVVGAGPAGIIVADRLS-ENGKKTLLIEGGGGSYWITGGR-QQPD--WLKGTELSRVDVPGLYKSI---
--F---ADQGTLTCQNSTNA--FGGCTVGGSSAINAGIFLQPPAADFDD--YFIDGWKYTD-VNASIQKVYA
RISSSDVYSADKQFYIQSGYEAAKKWLVDGLGYKNVGLNAQANDKTKVFGRPVFNYNNGQRGGPATTYLQDS
TKRNNFHLQTETRVKRVARTNSTATGVI--AIVN-GTEIMVKLS--P-GGRVILSGGALQSPQILMFSGIGD
PDIYKDNLT----NAGVLNGVPDWITNKAVGDGLFDNPNTFIELEGS--------SI----ESYTYNYTN-P
IPSDARLY-I------------------DSRSGPYSFASETSA--FWDYIIRPDGSKAGCQGTIDSA-----
GFGEYTSNKTITLNIYGTSGLK-SRGKVILNE-DFLPGPSPE--TYYSDP--QDGEDIAQYIFNIFQGL--D
SSGLTPLNI---AANSTKDEIKTYITSSTPYTRGQVNHWSSSCRIGS----------CVDVNTQVIGT----
--------------DNIHVVDASILEPL-TVNPQFGTMIAAERAAELILA
>QSZ30858.1/29-553
WDAIIVGAGPAGIIVASRLS-EAGLKTLLLEGGALSYGVTGGDLDSRRPDWLKGTKLTRVDVPGLYKSI---
--F---SDGGNLLCGPETKV--YGGCTIGGNSAINAGLFFEPPASDWDK--YFPPEWNSTN-MDAAIKRLYS
VQPSTEVTSQDGKFYLQSGYEAAKRWLVDGLGYKNVKFNEQADDKTKVFGRPVFDYANGQRGGPVTTYLQTA
LQRSNFRLQSGVRVVRVERRGDTATGVT--ALVN-GVETTISVT--A-AGRVVLSGGAISSPSILMHSGIGP
AETLSRVSA-AGKLSKNLQS-SDWIISNSIGAGLFDNPNTFIVLEGD--------SI----QSYTHSYAS-P
PQNDAALY-L------------------NARSGPYTFASETSV--FWNTITHDDGSVVGVQGTIDSA-----
GFADFNSGKCITLNVYGTSGLL-STGSVVHDD-NLIPGPSDN--LYYSNP--RDAQDIAKFIYDIFQGL--P
AAGLT---PKNIPQTATQAEIEKYITTPSTYARGSVNHYTSSCRLGS----------CVDVNTVVKGT----
--------------KNIHVVDGSIVAAL-TVNPQFAIMAVAERASELILA
>APA07372.1/30-557
WDIIVVGSGPGGIIVSSRLA-EAGLKTLLLESGGPSYGVTGGDLNARRPGWLRGTNLTRVDVPGLYTTI---
--F-GDPNADILMCGSDQVN-AYGGCTIGGGSAINAGLFFEPPASDWDT--YFPEEWNSQN-MDAAIQRLYD
TQPSTSLTSQDGIRYLQSGYNAARKWLVEGLGYKDVDINDKADDKTGVFGYPNFFYSDGERGGPVTTYLQSS
LQRSNFRLQHGVRVVRVERHGDTATGVT--ALVN-GVETFISVT--P-TGRVILSAGAIISPSLLMHSGIGD
LATLSRLNS-AGKLSPNLTS-DEWIISSEIGTGLFDNPNTFIVLEGD--------SI----QSYKYSYES-P
PPEDRDLY-L------------------NSRSGPYTFASETSV--FWTTISHADGTKAGVQGTIGTA-----
GYADYTSDHSITLNVYGTSGLL-STGSVILDD-NFIPGSSSS--VYYSHP--RDAQDISQFIHDIFAAL--P
AAGLTPLNI---PQNSTREEIETYITTWSAYARGQVNHWSSSCRLGK----------CVDVDTKVVGT----
--------------TNLHVVDASIIAPV-TVNPQFAVMAAAEKAAELILK
>CCD55648.1/30-554
WDAIIVGSGPAGIVVASRLS-EAGLKTLLLEGGNQSYGVTGGDLDARRPEWLSGTNLSRVDVPGLYKSI---
--FA---DGGGLVCGAEVNA--YGGCTIGGSSAINAGLFFEPPASDWDL--YFPAEWNSTN-MDASIQRLYD
TQTSTNLTSQDGIRSLQTGYDAARKWLVDGLGYKDVDINAQADDKTDVFGYPIFDYNNGQRGGPVTTYLQSA
LQRSNFRLQSGVRVVRVERDGDTATGVT--ALI-NGVETIISTT--P-TGRVVLSAGAIQSPSLLMYSGIGD
AETL-SKLSAAGKLSPNLTS-AEWINNTAIGAGLFDNPNTFIELQGD--------SI----ESYTYSYDS-P
PADDKALY-L------------------DSRSGPYSFASETSV--FWTTIAHADGSIAGLQGTIDSS-----
GYSDFTTNNTITLNVYGTSGLL-SSGKVILDD-NFIPGPSDD--VYYSNP--RDAKDIASFIHTIFSAL---
-PNSGLTSMNI-PQNATESEIETYITTASAYARGMVNHWSSSCRLGS----------CVDVDTTVIGM----
--------------QNVHVVDASILAPV-TTNPQFAVMAAGERASELILG
>ATZ45248.1/30-554
WDAIIVGSGPAGIVVASRLS-EAGLKTLLLEGGNQSYGVTGGDLDARRPEWLSGTNLSRVDVPGLYKSI---
--F---ADGGGLVCGAEVNA--YGGCTIGGSSAINAGLFFEPPASDWDL--YFPAEWNSTN-MDASIQRLYD
TQTSTNLTSQDGIRSLQTGYDAARKWLVDGLGYKDVDINAQADDKTDVFGYPIFDYNNGQRGGPVTTYLQSA
LQRSNFRLQSGVRVVRVERDGDTATGVT--ALI-NGVETIISTT--P-TGRVVLSAGAIQSPSLLMYSGIGD
AETL-SKLSAAGKLSPNLTS-AEWINNTAIGAGLFDNPNTFIELQGD--------SI----ESYTYSYDS-P
PADDKALY-L------------------DSRSGPYSFASETSV--FWTTIAHADGSIAGLQGTIDSS-----
GYSDFTTNNTITLNVYGTSGLL-SSGKVILDD-NFIPGPSDD--VYYSNP--RDAKDIASFIHTIFSAL--P
NSGLTSMNI---PQNATESEIETYITTASAYARGMVNHWSSSCRLGS----------CVDVDTTVIGM----
--------------QNVHVVDASILAPV-TTNPQFAVMAAGERASELILG
>QRC92311.1/28-545
WDVIVVGSGPAGIVVADRMS-EAGKKTLLLEQGGPSYHITGGS-AGPS--WLNDTDLSRVDVPGLYKSI---
--F--SIQDGGLTCASDIVN-AFSGCTVGGSSAINAGLFFQPPASDWDT--YFPEGWKNSD-MQSAINKVYA
KQPSTDTPSKDGKRYLQSGYDAAKQWLVDGAGYTETGLNDDSCNKTKKFGHPIYSYEGGQRSGPVKTWLQSA
LGRENFSLKTGARVLRVSREGEVAKGVEVQ-----STDNNLEYC--IDGGQIILSGGAMLSPQLLMWSGIGD
AETLTKISA----QGLVKTPSLDWINNTAVGDKVFDNPNTFIELHSE--------AI----SSYTQSYAD-P
IPADRDLY-L------------------NERSGPYSFASQTSA--FWDYIEQ-DGATVGCQGTIDSS-----
GYQEYTQNGTITLNVYGTSGLR-SQGRVTLDA-RGIALPNAN---FYADK--RDAEAVATFIHGIFAAL---
---PESLTPLNIAKNSTLEELTTWLTSSTPYTMGNVQHWSSSCRMES----------CVDADTKVIGM----
--------------QNLFVVDASISPPL-TTNPAMGTMIIAERAVERILA
>CBX94187.1/27-547
WDVMVVGSGPAGIVVADRMS-EAGKKTLLLEQGGPSYYVTGGR-ARPD--WLNGTELSRVDVPGLYKSI---
--F-STPEGGTLTC-GPGVVNAFQGCTVGGNTAINAGLFFQPPASDWDR--YFPAGWKNDD-MQSAIQKVRA
MQPSTDNPSQDGIRYLQSGYEAAKQWLVDGAGYANVGLNDGPEKKSKVFGHTIFNYEGGQRSGPAKTYLQAA
LQRPNFAFRTGTKVVRVIRNGECATGVETQSTS--GENTNICIK--Q-GGKIILSGGPLLSPQLLMWSGIGD
PEVLANLTT----SGHLAVSPQDWINNTAVGDKVFDNPNTFIQLKAD--------TI----SSFEYKYAD-P
TPDARDLY-L------------------NSRSGPYTFASQTSA--FWDFIQQGDELVG-CQGTIDSS-----
GSKDHLDNGTITLNVYGTSGFR-SLGRVGVDA-KGVALPTLV--PYTNR---LDAVAVGTFIHNIFQAL---
PPTLNPLNV---ARNSTVDELTTWVSSPSKYTLGNVQHWSSSCRLGS----------CVDLDTKVIGM----
--------------DNLFVVDASIVPPL-TTNPVMGIMIAAERAVERILG
>CAE7030239.1/50-565
----TTGSGPAGIVTADRMS-EAGKKTLLLEQGGPSYYVTGGL-ERPE--WLNNTELTRVDVPGLYGSI---
--F---SNGGTLRCASDVVN-GFQACTVGGNSAINAGLFFQPPASDWDR--YFPEGWKNQD-MQNAIEKVRT
TQPSTDSPSQDGKRYLQSGYEAAHEWIVNGAGFADVGLNDGAANKTKVFGHPIWYFENGQRSGPVKTYLQSA
LGRSNFKFQTGTKVLRVRREGDVATGVDVQTTG-SSDSQSICIK--E-GGMVISSAGALLSPQLLMWSGIGS
PETLTNLSI----AGHLTVAPQDWINNTAIGDKVFDNPNSFIELHSE----AI--------SSFVYSYSD-P
PIDAKELY-L------------------NNRSGPYTFASQTSA--FWDYQQGN--ESVGCQGTIDSD-----
GSFDLTGNGTVTLNVYGTSGLR-SFGRVSLDA-RGIAIPTKD--FFFSDP--RDASAIATFIHNIFASL---
PDSLTPLNVA--KNATVEELV-TWLTTKSKYTLGNVQHWSSSCRMET----------CVDANTKVIGM----
--------------QNLYVIDASIVPPL-TTNPVMGVMIAAERAVERILG
>AQA29310.1/30-553
WDVIVVGAGPAGIVVADRLS-EAGKKTLLLEQGGPSYYITGGR-ERPG--WLNDTDLSRVDVPGLYKSI---
--Y--SNPSDDLLC-PAEKLNSYGACTIGGCTAINAGLWFQPPATDFDR--YFPDSWKSED-MQCAIDKVRK
QQPYTSDPRTNGTAV--SGYYAAKKWLVDGAGYKDVEFNDVPNEKVKTWGRPEFMYENGQRSGPVKTYLQSS
LKRSNFKFQSGVQVKRVVRDGAKATGVDV-TID--GKDSAISLS--PKGGRVILSGGALFSPQLLMLSGIGD
TAVLQNLST----HGLLKTDSKTWIENKAVGAGLFDNPNTFIELSGP--------SV----TSYVYNYTD-P
VPADRDAY-L------------------KDRQGPYAFASETSA--FWNEYKYPNGDAVGVQGTIDSS-----
GFGEYMEDDTITLNIYGTSGMR-SLGKVALNMTTGAPGQEKP--FFYTDSEGQDADAIASFIHDIFASL--P
KSGLT---PRNIPADASKEEIKKYITTASQYTLGNVNHWSSSCRLGE----------CVDTNTVVKGT----
--------------ENLHVVDASIVPPL-TTNPSFGVVIAAERAAEVILA
>SMR61656.1/29-554
WDVIIIGAGPAGIVVADRMS-EAGKKTLLLEQGGPSYYITGGR-ERPD--WLANTNLSRVDVPGLYNSI---
--Y--ATRDSELLC-TEQVLSGYGGCTVGGSTAINAGLFHLPPASDFDT--YFPKQWSSKD-VANAVSKVRA
RQPFTDNPSADGKYYLQSGYDAAKEWLVKGAGYAEVALNDVPDRKTGVFGHATFNYEGGQRSGPVTTYLQSA
LKRSNFELRTGVQVKAVDRNGKQATGVTVQSN---GQESTIGLA--S-GGRVIVSGGALFSPGILMKSGIGN
PDELSKLSE----AGLLKLASSSWINNTAVGDKLFDNPNTFIELSGS--------NI----KSYTYNYTS-P
EQSDKDLY-L------------------SARSGSYSFAGQTSA--FWDVINI-NDTITSVQGTIGAA-----
GYGEYTDDNTITLNVYGTAGLR-SSGRVVIDTKTGRPGREKY--FHYTDEGNMDSLAIATFIHKIFAAF---
KTSNSGLTPRNIAQDASVEQIQQYITSSTPYTGKDVSHSSSSCRLGS----------CVDLNTKIIGS----
--------------DNIFVVDASIIPPL-TTNPVAGIMIAAERASELILA
>SMQ54230.1/29-554
WDVIIIGAGPAGIVVADRMS-EAGKKTLLLEQGGPSYYITGGR-ERPD--WLANTNLSRVDVPGLYNSI---
--Y--ATRDSELLC-TEQVLSGYGGCTVGGSTAINAGLFHLPPASDFDT--YFPKQWSSKD-VANAVSKVRA
RQPFTDNPSADGKYYLQSGYDAAKEWLVKGAGYAEVALNDVPDRKTGVFGHATFNYEGGQRSGPVTTYLQSA
LKRSNFELRTGVQVKAVDRNGKQATGVT--VQS-NGQESTIGLA--S-GGRVIVSGGALFSPGILMKSGIGN
PDELSKLSE----AGLLKLASSSWINNTAVGDKLFDNPNTFIELSGS----NI--------KSYTYNYTS-P
EQSDKDLY-L------------------SARSGPYSFAGQTSA--FWDVINI-NDTITSVQGTIGAA-----
GYGEYTDDNTITLNVYGTAGLR-SSGRVVIDTKTGRPGREKY--FHYTDEGNMDSLAIATFIHKIFAAF---
KTSNSGLTPRNIAQDASVEQIQQYITSSTPYTGKDVSHSSSSCRLGS----------CVDLNTKIIGS----
--------------DNIFVVDASIIPPL-TTNPVAGIMIAAERASELILA
>SMY27869.1/29-554
WDVIIIGAGPAGIVVADRMS-EAGKKTLLLEQGGPSYYITGGR-ERPD--WLANTNLSRVDVPGLYNSI---
--Y--ATRDSELLC-TEQVLSGYGGCTVGGSTAINAGLFHLPPASDFDT--YFPKQWSSKD-VANAVSKVRA
RQPFTDNPSADGKYYLQSGYDAAKEWLVKGAGYAEVALNDVPDRKTGVFGHATFNYEGGQRSGPVTTYLQSA
LKRSNFELRTGVQVKAVDRNGKQATGVT--VQS-NGQESTIGLA--S-GGRVIVSGGALFSPGILMKSGIGN
PDELSKLSE----AGLLKLASSSWINNTAVGDKLFDNPNTFIELSGS----NI--------KSYTYNYTS-P
EQSDKDLY-L------------------SARSGPYSFAGQTSA--FWDVINI-NDTITSVQGTIGAA-----
GYGEYTDDNTITLNVYGTAGLR-SSGRVVIDTKTGRPGREKY--FHYTDEGNMDSLAIATFIHKIFAAF---
KTSNSGLTPRNIAQDASVEQIQQYITSSTPYTGKDVSHSSSSCRLGS----------CVDLNTKIIGS----
--------------DNIFVVDASIIPPL-TTNPVAGIMIAAERASELILA
>SMR58657.1/29-554
WDVIIIGAGPAGIVVADRMS-EAGKKTLLLEQGGPSYYITGGR-ERPD--WLANTNLSRVDVPGLYNSI---
--Y--ATRDSELLC-TEQVLSGYGGCTVGGSTAINAGLFHLPPASDFDT--YFPKQWSSKD-VANAVSKVRA
RQPFTDNPSADGKYYLQSGYDAAKEWLVKGAGYAEVALNDVPDRKTGVFGHATFNYEGGQRSGPVTTYLQSA
LKRSNFELRTGVQVKAVDRNGKQATGVT--VQS-NGQESTIGLA--S-GGRVIVSGGALFSPGILMKSGIGN
PDELSKLSE----AGLLKLASSSWINNTAVGDKLFDNPNTFIELSGS----NI--------KSYTYNYTS-P
EQSDKDLY-L------------------SARSGPYSFAGQTSA--FWDVINI-NDTITSVQGTIGTA-----
GYGEYTDDNTITLNVYGTAGLR-SSGRVVIDTKTGRPGREKY--FHYTDEGNMDSLAIATFIHKIFAAF---
KTSNSGLTPRNIAQDASVEQIQQYITSSTPYTGKDVSHSSSSCRLGS----------CVDLNTKIIGS----
--------------DNIFVVDASIIPPL-TTNPVAGIMIAAERASELILA
>CCA69794.1/250-783
YDYIVVGAGAAGIVVADRLS-EAGKKVLLLERGGPSTKETGGKREVPP--WAASTGLTRFDIPGLFENM---
--F--GAADPWWWC-TDMTV--FGGCLVGGGTVINGMLYYPPPDGEFGSDQGWPAEWRS---PAMARNKMLA
RLPSSNNPSPDGARYLDQVYTLLKT-HFVKKGYMETVINDNVNRKDAIFGHPQYNFKNGIRSGVTHTYLQTA
KTRPNFKLLTYTYAQSVKRNGATITGVQTNNTI-DLPNGLATLT--P-RGRVILSSGVYGSARLLFLSGIGP
SDMLGQAAA--SNLASLMPPASQYI-NLPVGYYVSDNPSINLVFTHP-----LVDDY----DNWRPIWSN-P
RAADANKY-V------------------ASRSGVFAGSSPRFN--FWKALKGSDGKTRYMQGTARPG-GWPT
TEQAYNETAVFTITFYLSQGIT-SRGRIGMNS-DLKGLPLTA--PWFQDP--VDKTTLVKGISDAIAGMTNL
PPGLVMITPD--NTTTLQAFVDNYDKSSMN-----SNHWVGSTRIGT-----NPSNAVVDTNCKVFNT----
--------------KNLFVLDAGIIPAQPMSNTHASIMTVAEMGVARILA
>CCA69797.1/250-783
YDYIVVGAGAAGIVVADRLS-EAGKKVLLLERGGPSTKETGGTREVPA--WAASTGLTRFDIPGLFENM---
--F--GADNPWWWC-TDMTV--FGGCLVGGGTVINGMLYYPPPDSEFTAAQGWPAEWRL---PGTARNKMLA
RLPSSNNPSPDGVRYLDQVYDLLKI-HFAKKGYQEAVINDNVDWKDSIFGHPQYNFKNGIRSGVTHTYLQTA
KARSNFKLLTYTFAQSVKRNGATITGVQTNNTIDL-PNGLATLT--A-NGRVILSGGVYGTARLLFLSGIGP
SDMLGQAAA--SSLSSLMPPSSQYI-NLPVGYYVSDNPSINLVFTHP-----MVDDY----DNWQPIWSN-P
RTADANKY-V------------------ASRSGVFAGSSPRFN--FWKALGGPDGVTRYMQGTARPG-GWPS
TNLPYNDTAVFTITFYLSQGVT-SRGRIGMNS-DLKGMPLTA--PWFQDP--TDKTVLIKGISDAIADMTNL
PPGLVMITPD--STTTLQAFVDNYDKSSMN-----SNHWVGSTRIGT-----SASTAVVDTNCKVFNT----
--------------NNLFVVDAGIIPGQPMSNTHASVMTVAEMAVARILA
>QRW27049.1/31-561
FDYIVVGSGPAGIVVADRLS-EAGKKVLLIERGGPSIAATGGT-DTPP--WPYPTNLTRFDIPGAFESF---
--YDITAGIPYFWC--------RGGCIIGGGAAINSMLYWYPQDEDFATSNNWPVGFQN---IAPYVSKLHN
RLPSTDVPSPDGKRYLTQVYDVFKG-VLDAQGYQSITINNQRNKKDKIYGYSAFSSQRGTRTGPMGTYLQTA
LARPNFKLLAYTKALAVARNGSTITGVHTNNTEV-GNNGLIYVN--PKGGRVILSAGSFGSARLLFQSGIGP
ADSLANVEA-TPESAPYLPPRSTYL-DLPVGYNLQDNPSVSLVFSHP-----SVNAY----QNFRPVWFN-P
NLTDAKQY-V------------------ESQSGVLAQTSPRIN--WWKKYVGSDSKVRWMQGTASPGASCCN
PGPGVNNETLIWVTLYLGRGIA-SSGRASINN-QTRVTLTTT--PWLTDP--IDREVLITATKDVISTY-QK
VPGLELRYPNL-NSTTIEDLVSTTVGG--------SNHWIGSTRTGT-----NSSTSVVDANLKVGAL----
-------------VDNLFVVDAGVFPGMPVGNPTASIMVMAEMAAAKLLK
>ATJ01065.1/237-768
VDYIVVGAGAAGLVVADRLS-EAGKKVLLLERGGPSHGDTGGN-YIAP--WAPGTQLTKFDVPGLFESL---
--F--SDPSPFWWC-RDINS--FAGCLLGGGTSINGMLYFLPPYSDFSTANGWPSSWAD---HAPYTAKLKA
RLPSTDTPSPDGRRYLTQVFDVVST-LLRAQNYQQETINNNPDWKDHVYGHPAYNIQNGQRTGPVATYFKTA
SARPNFTYRQYTYVYNVVRNGAQITGVKTNDTS--IVDGFYPLT--S-RGRVILSAGAFGSPRILFRSGIGP
TDMINVVKN-DPFAGPLLPPQNQWI-NLPVGYNVSDNPSINLVFTHP-----SVDSY----DNWSPIWTN-P
RSADAQQY-L------------------RNRTGVFAASSPRIN--FWRAMGGPDNKTRYVQGTARPGAASVT
TTLPYNASQIFTITMYLSTGLT-SRGRIGIDA-ALTARPLVG--PWFTDP--NDKTVLTNAIQDLVRNL-TV
VSGLRMIMPD--NTTTVANYVNNYDPGSLG-----SNHWVGSCIMG------TQGRAVVDQNTKVFGT----
--------------NNLFVIDASIIPSMPMSNPHATIMSAAEQGVAKVLA
>ACN22864.1/1-176
------------------------------------------------------------------------
-----------------------------------GALYWYPPDIDFATSQGWPSSWA--N-HHTWTNKMIA
RLPSTDHPSPDGKRYLEQVFDVVAT-LLKGQSYQQITINDNPDYKDHVFGYSAYDFIGGKRGGPVATYLRTA
KARKNFTLKTYTMVTGLVRTGGTVTGVRTNDTS-LGPDGVIPLN--P-KGRVILSGGSFGSPRILYQAGIGP
TDM---------------------------------------------------------------------
------------------------------------------------------------------------
------------------------------------------------------------------------
------------------------------------------------------------------------
--------------------------------------------------
>AGS09133.1/233-766
YDYIVVGAGPGGIIAADRIS-EAGKKVLLIERGGPSTAETGGT-YYAP--WTADKKLTKFDVPGLFESM---
--F--SDSNPWYWC-KDITV--FAGCLLGGGTSINGALYWYPTTSDFSTAAGWPSSWTN---HGPYTNKLKA
RLPSTDHPSMDGKRYLTQAYDVAWQ-MLKNQGYNQITLNDNPDFKDHAFGYSAFDFVDGKRGGPVASYLRTA
KARSNFAYMDYTIVSNVVRNGSKITGVQTNNTQI-GGNGIIPLN--P-NGRVILSAGSFGSPRILFQSGIGP
SDMLTLVQG-NADAAKKLPPSNQFI-NLPVGMNVQDNPSINLVFTHP-----SIDAY----ENWADVWSK-P
RPADAQKY-L------------------NGFDGVFAGASPKAN--FWRAYGAADGITRYAQGTVRPGAASIN
TTLPYNASNIFTITMYLSTGIT-SRGRVGIDA-ALRARPLVN--PWFADP--TDKTVLVKALKDVISTM-DQ
VPDLTMITPD--VQMTIDQYVDAYDPSSMN-----SNHWVGSNKIGT-----SPSTAVVDENTKVFNT----
--------------DNLFIVDASIIPSLPTGNPHGMLMSAAEQAVAKILA
>ACN22862.1/1-175
------------------------------------------------------------------------
-----------------------------------GALYWYPPDSDFAS-PAWPSAWGN---HAPYTAAMAA
RLPSTDAPSTDGKRYLEQSFNVTAS-LLNLQGFRQVTINDVPNQKDHVYGYSAYDFQGGKRAGPVHTYFQTA
KARAKLIYKDKTYVQNVVRNGATITGVQTDNPL-IGPNGFVPLN--P-NGRVILSAGSFGTPRILFRSGIGP
TDM---------------------------------------------------------------------
------------------------------------------------------------------------
------------------------------------------------------------------------
------------------------------------------------------------------------
--------------------------------------------------
>ACN22863.1/1-176
------------------------------------------------------------------------
-----------------------------------GALYWYPPDSDFANVNGWPVSWGG---HQPYTNKMIA
RLVSTDHPSTDGKRYLEQTYDVVSK-LLDSQGYSNITLNDNANWKDHVYGYSAYDFIKGKRGGPVATYLQTS
LPRKNFVLRANTMVLNVVRNGSAITGVQTNDML-AGPLGLIPLN--P-GGRVILSGGSLQTPRILFRSGIGP
TDM---------------------------------------------------------------------
------------------------------------------------------------------------
------------------------------------------------------------------------
------------------------------------------------------------------------
--------------------------------------------------
>VWO99987.1/217-338
YDYIIVGAGPGGIITADRLS-EAGKKVLLLERGGPSTAETGGT-YDAS--WAQTANLTKFDVPGLFETM---
--F--TDSNAFWWC-KDINV--FAGCLLGGGTSINGALYWYPADSDFRTPNGWPNSW---------------
------------------------------------------------------------------------
--------------------G-----------------------------------------------N---
------------------------------------------------------------------------
------------------------------------------------------------------------
------------------------------HS------------PYT-------------------------
------------------------------------------------------------------------
--------------------------------------------------
>VWP00847.1/230-763
YDYIIVGAGPGGIITADRLS-EAGKKVLLLERGGPSTAETGGT-YDAS--WAQTANLTKFDVPGLFETM---
--F--TDSNAFWWC-KDINV--FAGCLLGGGTSINGALYWYPADSDFRTPNGWPNSWGN---HSPYTSKLMQ
RLPSTDHPSTDGKRYLEESATLVAQ-LLNGQGYSNITINDNPNYKDHAYGYSAFDFINGERGGPVATYFQTA
IARPNFTYKQYVLVSQVIRNGSTITGVRTNDTS-LGPNGIIPLN--P-NGRVVLSAGSFGTPRILFQSGIGP
TDMLETVQS-NPTASANLPAQSQWI-DLPVGQDVSDNPSINLVFTHP-----SIDAY----DNWADVWSD-P
RPADAQQY-L------------------KDRSGVFAGASPKLN--FWRAYGASDGITRYAQGTVRPGAASIN
SSLPYNASNIFTITVYLSQGIT-SRGRIGVDA-ALNAKAISN--PWLTDP--TDKTVLLQALHDVVSNI-NS
ISNLTMITPD--ATMTIEEYVDAYDPGTMC-----SNHWVGSAKIGT-----SSSSAVIDENVKVFNT----
--------------DNLFIVDASIIPSLPMGNPHGMLMSAAEQAVAKILA
>AAO32063.1/230-763
FDYIVVGAGPGGLVTADRLS-EAGKKVLLLERGGPSTAETGGT-YDAT--WAKSANLTKFDVPGLFETL---
--F--TDTNPFWWC-KDTNF--FAGCLLGGGTSVNGALYWYPNSRDFSTASGWPSSWSN---HQPFTDKLKQ
RLPSTDHPSADGQRYLEQSATVVQQ-LLSGQGYSQITINGNPDSKDHVFGFSAFDFLNGQRAGSVATYFETA
LARKNFVYKDNVLVTQVIRNGSTILGVRTNDNT-LGPDGVVPLN--P-NGRVILSGGSFGTPRILFQSGIGP
TDMLQTVQS-NAQAAANLPPQSEWI-DLPVGQSVSDNPSINLVFTHP-----SIDAY----DNWADVWSN-P
RPADAQQY-L------------------QSRSGVLAGASLKLN--FWRAYGGSDGITGYAQGTVRPGAASVN
TSVAYNASEIFTTTLYLSNGIQ-SRGRIGVDA-TLNAKALVN--PWLTNS--VDKTVLLQALHDVTSTM-KN
VSGLTMITPD--NTMTLEQYVAAYDPATMC-----SNHWVGAAKMGT-----SSSTAVVDENAKVFNT----
--------------DNLFIVDASIIPSLPIGNPQGVLMSAAEQAVSRILA
>ANA11091.1/230-763
FDYIVVGAGPGGLVVADRLS-EAGKKVLLLERGGPSTAETGGT-YDAT--WTKSANLTKFDVPGLFETL---
--F--TDTSPFWWC-KDTNF--FAGCLLGGGTSVNGALYWYPNSRDFSTASGWPSSWGN---HQPFTDKLKQ
RLPSTDHPSVDGQRYLEQSATVVQQ-LLSGQGYSQITINDQPDSKDHVFGFSAFDFLNGQRAGPVATYFQTA
LARKNFVYKDNVLVTQVIRNGSTILGVRTNDNT-IGPDGVVPLN--L-NGRVILSGGSFGTPRILFQSGIGP
TDMLQTVQS-NPQAAANLPSQSDWI-DLPVGQSVSDNPSINLVFTHP-----SIDAY----DNWADVWSN-P
RPADAQQY-L------------------QSRSGVLAGASPKLN--FWRAYGGSDGITRYAQGTVRPGAASVN
TSVAYNASEIFTITLYLSNGIQ-SRGRIGVDA-ALNAKALVN--PWLTDS--VDKTVLLQALHDVTSTM-KN
VPGLTMITPD--NTMTLEQYVAAYDPATMC-----SNHWVGAAKMGT-----SSSTAVVDENAKVFNT----
--------------DNLFIVDASIIPSLPIGNPQGVLMSAAEQAASRILA
>AGS09132.1/231-764
YDYIIVGAGPGGIIAADRLS-EAGKKVLLLERGGPSTAQTGGT-YDAP--WAKSANLTKFDIPGLFESM---
--F--TDPNPWWWC-KDTNF--FAGCLLGGGTSVNGALYWLPTDSDFSSQNGWPTSWGN---HQPYTTKLKQ
RLPSTDHPSTDGQRYLEQSATVVSQ-LLSGQGYQQITINDNPDYKDHVYGYSAFDFINGQRAGPVATYLQTA
LARSNFVYKDYTLVSQVLRNGSTITGVRTNNTA-LGPNGIVPLN--P-NGRVILAAGSFGTPRILFQSGIGP
TDQIQTVES-NPTAAANLPPQSDWI-NLPVGQAVSDNPSINLVFTHP-----SIDAY----ENWADVWSD-P
RPADAQQY-L------------------QSRSGVFAGASPKLN--FWRAYGGSDGKTRYAQGTVRPGAASVN
TSVAYNASQIFTITVYLSEGIT-SRGRLGVDA-ALNMKAVTN--PWLTDP--VDKTVLLQALHDVVSNI-NS
VPGLTMITPD--HTQTIEEYVAAYDPATMC-----SNHWVGAAKIGS-----SPSTAVVDENTKVFNT----
--------------DNLFIVDASIIPALPVGNPHGMLMSAAEQAAAKILA
>AAC32197.1/231-764
YDYIIVGAGPGGIIAADRLS-EAGKKVILLERGGPSTAETGGT-YYAP--WAKSQNLTKFDIPGLFESM---
--F--TDPNPWWWC-KDTNF--FAGCLLGGGTSVNGALYWLPSDADFSTANGWPTNWGN---HAPYTSKLKQ
RLPSTDHPSADGNRYLEQSATVVSQ-LLQGQGYQQITINDNPDYKDHVFGYSAFDFINGQRAGPVATYFQTA
SARSNFVYKDYTLVSQVLRNGSTITGVRTNNTA-LGPDGIVPLN--P-NGRVILAAGSFGTPRILFQSGIGP
TDMIQTVQS-NPTAAANLPPQSEWI-NLPVGQGVSDNPSINLVFTHP-----SIDAY----ENWADVWSN-P
RPADAQQY-L------------------QSRSGVFAGASPKLN--FWRAYGGSDGKTRYAQGTVRPGAASVN
TSVAYNASQIFTITVYLSEGIT-SRGRLGVDA-ALNMKAITT--PWLTDP--VDKTILLQALHDVVSNI-NN
VPGLTLITPD--HTQTLEQYVAAYDPATMC-----SNHWVGAAKIGS-----SPSTAVVDENTKVFNT----
--------------DNLFIVDASIIPSLPVGNPHGALMSAAEQAAAKILA
>F1DFN2_characterized/212-745
YDYIIVGAGPGGIIAADRLS-EAGKKVILLERGGPSTAETGGT-YYAP--WAKSQNLTKFDIPGLFESM---
--F--TDPNPWWWC-KDTNF--FAGCLLGGGTSVNGALYWLPSDADFSTANGWPTSWGN---HAPYTSKLKQ
RLPSTDHPSTDGKRYLEQSATVVSQ-LLQGQGYQQITINDNPDSKDHVFGYSAFDFINGQRAGPVATYFQTA
SARSNFVYKDFTLVSQVLRNGSTITGVRTNNTA-LGPDGIVPLN--P-NGRVILAAGSFGTPRILFQSGIGP
TDMIQTVQS-NPTAAANLPPESEWI-NLPVGQGVSDNPSINLVFTHP-----SIDAY----ENWADVWSN-P
RPADAQQY-L------------------QSRSGVFAGASPKLN--FWRAYGGSDGKTRYAQGTVRPGAASVN
TSVAYNASQIFTITVYLSEGIT-SRGRLGVDA-ALNMKAITT--PWLTDP--VDKTILLQALHDVVSNI-NN
VPGLTLITPD--HTQTLEQYVAAYDPATMC-----SNHWVGAAKIGS-----SPSTAVVDENTKVFNT----
--------------DNLFIVDASIIPSLPVGNPHGALMSAAEQAAAKILA
>BAD32781.1/236-769
YDYIIVGAGPGGIIAADRLS-EAGKKVLLLERGGPSTGETGGT-YVAP--WAAGTNLTKFDIPGLFESM---
--F--TDTDPWYWC-KDITV--FAGCLLGGGTSVNGALYWYPTDQDFSTANGWPASWTN---HGPYTSKMTQ
RLPSTDHPSTDGDRYLEQLEPVVAQ-LLQDQGYSQITINDSPNSKDHVFGYSAFDFLNGKRGGPVATYLQTA
LQRSNVVYKDYTLVSNVVRNGSTITGVQTNDTSL-GPNGIVPLT--K-NGRVILSAGSYGTARILFQSGIGP
TDMISLVEG-NTAAAKNLPPKADYI-NLPVGMNISDNPSINLVFTHP-----SIDAY----DNWADVWAD-P
RPADAQQY-L------------------KDQSGVFAGASPKVN--FWRSYTGSDGQQRYMQGTSRPGAASVN
TSYAYNASQIFTITSYLSWGIT-SRGRLGINA-GLTGTPLVN--PWLVDP--IDKVVLVQALEDIVSNV-SQ
VEGLTMITPD--NTTTLQEYVDSYDPGTMD-----SNHWVGSAKIGS-----DPSSAVVDENTKVFNT----
--------------DNLFVVDASIIPKLPTGNPHGMLMSAAEQAAAKILA
>B6D1P2_characterized/236-769
YDYIIVGAGAGGIIAADRLS-QNNKKVLLLERGGPSTGETGGT-YVAD--WAEGTNLTKFDIPGLFESM---
--F--DDPDPWYWC-SDVTF--YAGCLLGGGTSVNGALYWYPTDTDFSTARGWPSSWSN---HQAYTNAMTQ
RLPSTDHPSTDGERYLEQSAQVAMQ-LLNAQGYYQATINDSPDSKDHVYGYSAFDFINGKRGGVVATYLQTA
NQRSNFVYKDYTLVSSVVRNGSQILGVQTNNTA-IGPNGFIPLN--P-NGRVILSAGSFGTPRILFQSGIGP
TDMLQTVQQ-NAAVAANMPSESDWI-NLPVGMNVSDNPSINLVFTHP-----SIDAY----DNWADVWTD-P
RPADAAQY-L------------------ASQSGVFAGASPKLN--FWRDYEGSDGIQRSAQGTVRPGAASVN
TTLPYNASQIFTITVYLSSGIT-SRGRIGVTA-GLNAVALEN--PWLTDP--VDKVVLIQALEDVISTL-PS
VPDLTMITPD--SGMTLEEYVDLYDPSTMC-----SNHWVGSAKMGT-----SSDTAVVDENAKVFNT----
--------------DNLFVIDASIVPSLPVGNPHGTVMSAAEQAVANILA
>ACN22861.1/1-176
------------------------------------------------------------------------
-----------------------------------GALYWYPTDSDFSTANGWPSAWGN---HAPYTANVSS
RLPSTDHPSTDGRRYLEQSATVAAQ-LLAPQGYRNITINSDVNSKDHVYGNSAFDFIDGKRGGPVATYFQTA
KARSNFVYKDYVMVSNVVRNGSTITGVKTNDTS-LGPNGVVPLT--K-NGRVILSAGSYGSPRILFQSGIRP
TDM---------------------------------------------------------------------
------------------------------------------------------------------------
------------------------------------------------------------------------
------------------------------------------------------------------------
--------------------------------------------------
>BAC20641.1/230-763
YDYVIVGAGPGGIIAADRLS-EAGKKVLLLERGGPSTGETGGT-YTAP--WAAGTNLTKFDIPGLFESM---
--F--TDSNPWYWC-KDINF--FAGCLLGGGTSVNGALYWYPTDSDFSTNNGWPNSWGY---HQPYTSAMQA
RLPSTDHPSTDGQLYLEQSANVVMQ-LLNGQGYRQVTINNDVNSKDHVYGYSAFDFLNGKRGGPVATYLQTA
NARSNFVYKDYTMVSNIVRNGSQITGVKTNDTS-LGPNGVVPLT--P-NGRVILSAGSFGSPRILFQSGIGP
TDMLQTVQG-NPAAAPNLPPQSEWI-NLPVGMAVSDNPSINLVFTHP-----SIDAY----DNWADVWSD-P
RPADAAQY-L------------------ASQSGVFAGASPKLN--FWRAYSGIDANQRWAQGTVRPGAASVN
TTLPYNASEIFTITVYLSQGIT-SRGRIGINA-GLEATALVN--PWLTDP--VDKTVLIQALNDVVSNM-NS
ISGLTMITPD--SGMTIEEYVDLYDPGTMC-----SNHWVGSNKMGT-----NSSTAVVDENAKVFNT----
--------------NNLFVVDASIIPALPVGNPHGMLMSAAEQAVANILA
>ACN22866.1/1-176
------------------------------------------------------------------------
-----------------------------------GALYWYPPQPDFSTAAGWPSSWSN---HQPYTDKLTA
RLPSTDHPSTDGKFYMSQVSDVVAS-LLKGQGYSQTTINSNPNYKDHVYGYPAYDFLDGKRGGPVATYFQTA
VKRKNFTYKQYVYVQNVVRNGAQITGVKTNDTS-LGPNGVIPLT--S-KGRVVLSAGSFGTPRILFRSGIGP
TDM---------------------------------------------------------------------
------------------------------------------------------------------------
------------------------------------------------------------------------
------------------------------------------------------------------------
--------------------------------------------------
>AGE45679.1/234-767
YDYVVVGAGPGGIIAADRLS-EAGKKVLLLERGGPSTAQTGGT-YVAP--WVQQAGLTKFDVPGLFESM---
--F--TDSNPWWWC-KDVTV--FAGCLLGGGTSINGALYWYPTSDDFSTKAGWPSSWTN---HIPFTNKLTA
RLPSTDHPSTDGNRYLEQTATLVGQ-LLSNQGYNQITINDNPNFKDHVYGYSAFDFLNGKRGGPVATYFQTS
SARPNFTYKDHVLVSNVVRSGSQITGVQTNDTSL-GPNGIVPLT--P-NGRVILAAGSFGSPRILFQSGIGP
SDMISLVQG-NSDAATRLPPSNQFI-NLPVGMNVQDNPSINLVFTHP-----SIDAY----ENWANVWSN-P
RPADAAQY-L------------------QSQSGVFAGASPKLN--FWRAYSGSDNVTRWVQGTVRPGAASVT
SSLPYNASQIFTITVYLSTGVQ-SRGRVGIDA-ALRASPLVQ--PWLVNP--VDKQILLQALHDVVSNI-NS
VPNLTMITPD--VTQSLEDYVNKYDPATMN-----SNHWVGSNKIGT-----SSSNSVVDENTKVWNT----
--------------NNLFVVDASIVPSLPMGNPHGMLMSAAEQAAAKILA
>ALJ82902.1/239-772
YDYIVVGAGPGGIIAADRLS-EAGKKVLLLERGGPSTKVTGGT-YVPS--WAGSTGLTKFDIPGVFESM---
--F--TDSNPFWWC-KDVTV--FAGCLIGGGTSINGALYWYPNSDDFSTAAGWPSSWTN---HGPYTAKLKA
RLPSTDHPSADGKRYLEQTADLVGQ-LLKGQGYSNITINDNPDYKDHVYGYAAYDFLGGLRGGPVATYLQTA
LARPNFTLKQYTLVTNVVRNGSTITGVQTNDTSL-GPNGIIPLT--K-NGRVILAAGSLQTPRLLFQSGIGP
TDQINLVKG-NADAASRLPPQSDWI-NLPVGYNAQDNPSINLVFTHP-----SIDAY----DNWADVWTN-P
PSADVAQY-L------------------GSRSGILASASPRLN--FWRAYGGSDGVVRYAQGTVRPGAASVN
TTLPYNASNIFTITVYLSTGIQ-SRGRVGIDA-SLRAKPLVN--PWLVDP--VDKQVLLQALNDVVSNI-KS
IQNLTLITPD--VHQTIEEYVDAYDPATMN-----SNHWVSTATIGS-----SASNAVVDQNTKVFNT----
--------------NNLFIVDASIIPHLPVGNPHGALMSAAEQAAAKILA
>AAC49277.1/235-768
YDYIIVGAGPGGIIAADRLS-EAGKKVLLLERGGPSTKQTGGT-YVAP--WATSSGLTKFDIPGLFESL---
--F--TDSNPFWWC-KDITV--FAGCLVGGGTSVNGALYWYPNDGDFSSSVGWPSSWTN---HAPYTSKLSS
RLPSTDHPSTDGQRYLEQSFNVVSQ-LLKGQGYNQATINDNPNYKDHVFGYSAFDFLNGKRAGPVATYLQTA
LARPNFTFKTNVMVSNVVRNGSQILGVQTNDPT-LGPNGFIPVT--P-KGRVILSAGAFGTSRILFQSGIGP
TDMIQTVQS-NPTAAAALPPQNQWI-NLPVGMNAQDNPSINLVFTHP-----SIDAY----ENWADVWSN-P
RPADAAQY-L------------------ANQSGVFAGASPKLN--FWRAYSGSDGFTRYAQGTVRPGAASVN
SSLPYNASQIFTITVYLSTGIQ-SRGRIGIDA-ALRGTVLTP--PWLVNP--VDKTVLLQALHDVVSNI-GS
IPGLTMITPD--VTQTLEEYVDAYDPATMN-----SNHWVSSTTIGS-----SPQSAVVDSNVKVFGT----
--------------NNLFIVDAGIIPHLPTGNPQGTLMSAAEQAAAKILA
>Q12661_characterized/234-767
YDYIIVGAGPGGIIAADRLS-EAGKKVLLLERGGPSTKQTGGT-YVAP--WATSSGLTKFDIPGLFESL---
--F--TDSNPFWWC-KDITV--FAGCLVGGGTSVNGALYWYPNDGDFSSSVGWPSSWTN---HAPYTSKLSS
RLPSTDHPSTDGQRYLEQSFNVVSQ-LLKGQGYNQATINDNPNYKDHVFGYSAFDFLNGKRAGPVATYLQTA
LARPNFTFKTNVMVSNVVRNGSQILGVQTNDPT-LGPNGFIPVT--P-KGRVILSAGAFGTSRILFQSGIGP
TDMIQTVQS-NPTAAAALPPQNQWI-NLPVGMNAQDNPSINLVFTHP-----SIDAY----ENWADVWSN-P
RPADAAQY-L------------------ANQSGVFAGASPKLN--FWRAYSGSDGFTRYAQGTVRPGAASVN
SSLPYNASQIFTITVYLSTGIQ-SRGRIGIDA-ALRGTVLTP--PWLVNP--VDKTVLLQALHDVVSNI-GS
IPGLTMITPD--VTQTLEEYVDAYDPATMN-----SNHWVSSTTIGS-----SPQSAVVDSNVKVFGT----
--------------NNLFIVDAGIIPHLPTGNPQGTLMSAAEQAAAKILA
>QRV93703.1/37-583
YDFIVVGAGPTGIVVADRLS-ESGKQVLLIERGGPSTAQTGGT-DVPP--WANGTQLTRFDIPALYEGM---
--Y--QGNDRYWWC-DDMDP--LAGCLVGGCSAINGMLCWYPTDFEYSTSNGWPSGWQS---VSAYLDKLKA
RLPSTNNPSKDGNFYLNQVYEVLGS-MLDKQGYTGIVANDQRNNKDRVYSHTNYYIQNATRTGPMDTYLKTA
KARPNFTLLMSTKVISVLRNGSHITGVQNDSTV--GNNGAIGLN--P-DGRVILAAGVFGTAKILFQSGIGP
SDMLSLTAS-NSSVSSYMPPASQYI-NLPVGQNMTDNPAVRAVFVHP-----SIDNY----NGYASIYTS-P
RPADVALY-L------------------STGSGPLASPSAHAN--FWRAYNGSNGKTRYVQGTCRPG-GSLP
QGSSYNASTVFFCTIYVSTGLT-STGRIGVDS-DLRGVVLKD--PWLTDP--EDKTTLTNGFTDFLSTY-QQ
VPGLQLVTPD--NSVSLSSYVEETASG--------SSHWVGSTKIGT-----SPSNSVVDQNTRVWNTGQSI
LAYEESLDPQYCKSDNLHIVDAGIYPSVATGNPMGSFMVMAEMAADKILA
>QRV79035.1/37-545
YDYIVVGAGPTGIVVADRLS-ESGKQVLLIERGGPSTAQTGGT-DVPP--WANGTQLTRFDIPALYEGM---
--Y--QGNDRYWWC-DDMDP--LAGCLVGGCSAINGMLYWYPTDFEYSTSNGWPSGWQS---VSAYMDKLKA
RLPSTNNPSKDGNFYLNQVYEVLGS-MLDKQGYTGIVANDQRNNKDRVYSHTNYYIQNATRTGPMDTYLKTA
KARPNFTLLMNTKVISVLRDGSHITGVQTNDSTV-GNNGAIGVN--P-DGRVILAAGVFGTAKILFQSGIGP
SDMLSLTAS-NSSVSSYMPPASQYI-NLPVGQNMTDNPAVRAVFVHP-----SIDNY----NGYASIYTS-P
RPADVALY-L------------------PSGSGPLASPSAHAN--FWRAYHGSDGRTRY-------------
----------------------------GVDS-DLRGVVLKD--PWLTDP--EDKTTLTNGFTDFLSTY-QQ
VPGLQLVTPD--SSVSLSSYVGETASG--------SSHWVGSTKIGT-----SPSNSVVDQNTKVWNTGQSI
LAYEESLDPQYCQSDNLHIVDAGIYPGVATGNPMGSFMVMAEMAADKILA
>QRW07934.1/37-545
YDYIVVGAGPTGIVVADRLS-ESGKQVLLIERGGPSTAQTGGT-DVPP--WANGTQLTRFDIPALYEGM---
--Y--QGNDRYWWC-DDMDP--LAGCLVGGCSAINGMLYWYPTDFEYSTSNGWPSGWQS---VSAYMDKLKA
RLPSTNNPSKDGNFYLNQVYEVLGS-MLDKQGYTGIVANDQRNNKDRVYSHTNYYIQNATRTGPMDTYLKTA
KARPNFTLLMNTKVISVLRDGSHITGVQTNDST-VGNNGAIGVN--P-DGRVILAAGVFGTAKILFQSGIGP
SDMLSLTAS-NSSVSSYMPPASQYI-NLPVGQNMTDNPAVRAVFVHP-----SIDNY----NGYASIYTS-P
RPADVALY-L------------------PSGSGPLASPSAHAN--FWRAYHGSDGRTR--------------
---------------------------IGVDS-DLRGVVLKD--PWLTDP--EDKTTLTNGFTDFLSTY-QQ
VPGLQLVTPD--SSVSLSSYVGETASG--------SSHWVGSTKIGT-----SPSNSVVDQNTKVWNTGQSI
LAYEESLDPQYCQSDNLHIVDAGIYPGVATGNPMGSFMVMAEMAADKILA
>QRV93676.1/35-560
YDYIVVGAGPTGIVVADRLS-EAGKKVLLIERGGPSTAETGGT-DVPA--WANKTQLTRFDIPGIYQSM---
--W----KGQYWWC-DDVDT--RAGCLVGGGTAINGILYWYPTDFEYSKSNGWPGGWQT---ISPFLEKVKA
RLPSTDNPSRDGKYYLNQVYEVLSA-ILDKQGYSGINANNDRNRKDQVYTHTNYYIQDGKRTGPMDTYLKTA
KARPNFKILTRTKVISVLRDGGHITGVQNDNTL--GSNGAIQLA--K-HGRVILAAGVFGTSKILFQSGIGP
SDMLSIVAA-NSSVSGYMPPSSQYI-DLPVGQNVTDNPGVSVTFAHP-----SIDSY-----NWTAVPTN-P
RPADAEQY-L------------------NDRSGPLTAPSAHAN--FWRAYNGADGRTRYTQGTCRPG-GSVP
QGSSYNTSAVFSCSMYVSTGLT-SVGRIGVDS-SLKAKVLTK--PWLNNP--EDKAALTSALTDFISTY-QQ
VPELQLITPN--SSVTPGAYVTNSVGG--------SNHWVGSTKMGT-----SPSNSVVDSDTRVWNT----
--------------ENLFIVDAGVYPGVPTGNPMGSLLVMAEMAVAKIME
>QRV79023.1/35-541
YDYIVVGAGPTGIVVADRLS-EAGKKVLLIERGGPSTAETGGT-DVPP--WANKTQLTRFDIPGMYQSM---
--W----KGQYWWC-DDVDT--RAGCLVGGGTAINGILYWYPTDFEYSKSNGWPGGWQT---ISPFLEKVKA
RLPSTDNPSRDGKYYLNQVYEVLSA-ILDKQGYSGINANNDRNRKDQVYTHTNYYIQDGKRTGPMDTYLKTA
KARPNFNILTRTKVISVLRDGGHITGVQTNDNT-LGSNGAIQLA--K-HGRVILAAGVFGTSKILFQSGIGP
SDMLSIVAANSSVSG-YMPPSSQYI-DLPVGQSVTDNPGVSVTFAHP-----SIDSY-----NWTAVPTN-P
RPADAEQY-L------------------NDRSGPLAAPSAHAN--FWRAYNGADGRTRYTQGTCRPG-----
-------GSVPQGSSYNTSAVF-SCSIQSLDE------------TLVKHP--EDKAALTSALTDFISTY-QQ
VPELQLITPN--SSVTPGAYVTNSVGG--------SNHWVGSTRIGT-----SASDSVVDSNTKVWNT----
--------------ENLFIVDAGVYPGVPTGNPMGSLLVMAEMAVAKIME
>QRW07920.1/35-561
YDYIVVGAGPTGIVVADRLS-EAGKKVLLIERGGPSTAETGGT-DVPP--WANKTQLTRFDIPGMYQSM---
--W----KGQYWWC-DDVDT--RAGCLVGGGTAINGILYWYPTDFEYSKSNGWPGGWQT---ISPFLEKVKA
RLPSTDNPSRDGKYYLNQVYEVLSA-ILDKQGYSGINANNDRNRKDQVYTHTNYYIQDGKRTGPMDTYLKTA
KARPNFNILTRTKVISVLRDGGHITGVQTNDNT-LGSNGAIQLA--K-HGRVILAAGVFGTSKILFQSGIGP
SDMLSIVAA-NSSVSGYMPPSSQYI-DLPVGQSVTDNPGVSVTFAHP-----SIDSY-----NWTAVPTN-P
RPADAEQY-L------------------NDRSGPLAAPSAHAN--FWRAYNGADGRTRYTQGTCRPG-GSVP
QGSSYNTSAVFSCSMYVSTGLT-SAGRIGVDS-SLKAKVLTK--PWLNTP--EDKAALTSALTDFISTY-QQ
VPELQLITPN--SSVTPGAYVTNSVGG--------SNHWVGSTKIGT-----SPSDSVVDSNTKVWNT----
--------------ENLFIVDAGVYPGVPTGNPMGSLLVMAEMAVAKIME
>QRV79022.1/36-562
YDYIVVGAGVTGIVVADRLS-EAGKKVLLIERGGPSTAETGGN-DVLP--WANATQFTRFDIPGAARSM---
--W----KGQYWWC-DDVDT--PAGCLVGGGAAISGILYWYPTDLEYSKYNGWPDGWQS---ILPYLFKVKA
RMPSTDDPSRDGKYYLNQPYEVLSS-MLNKQGYTRINANADRNRKDRVYAHSDYFIQDGKRNGPMNTYLKTA
RARPNFTILTHTKVISVLRDGGHITGVQTNNSAL-GSNGAIQLA--K-NGRVILAAGVFGTSKILFQSGIGP
NDMLSIAAT-NPSVSRYMPPSTQYI-NLPVGMNTTDNPTVSVTFTHP-----SIDGY-----NWTAVATN-P
RPADAEQY-L------------------YDRSGILTAPTSRVN--LWRAYNGSDGRTRYSQGGCGSG-GSVP
PGSSYNASAVFSCVVALYNGLT-SAGRIGIDS-SFRSKILKT--PWLNTS--EDKTALTSALTDFISTY-QQ
VPELQLISPN--ISVTLEAYVTNSVGG--------SNHWVGSTKIGT-----SASDSVVDPDTKVWHT----
--------------DNLFIVDAGVYPGVTTGNPTGSLLVMSEMAADKISA
>QRW07919.1/36-562
YDYIVVGAGVTGIVVADRLS-EAGKKVLLIERGGPSTAETGGN-DVLP--WANATQFTRFDIPGAARSM---
--W----KGQYWWC-DDVDT--PAGCLVGGGAAISGILYWYPTDLEYSKYNGWPDGWQS---ILPYLFKVKA
RMPSTDDPSRDGKYYLNQPYEVLSS-MLNKQGYTRINANADRNRKDRVYAHSDYFIQDGKRNGPMNTYLKTA
RARPNFTILTHTKVISVLRDGGHITGVQTNNSAL-GSNGAIQLA--K-NGRVILAAGVFGTSKILFQSGIGP
NDMLSIAAT-NPSVSRYMPPSTQYI-NLPVGMNTTDNPTVSVTFTHP-----SIDGY-----NWTAVATN-P
RPADAEQY-L------------------YDRSGILTAPTSRVN--FWRAYNGSDGRTRYSQGGCGSG-GSVP
PGSSYNASAVFSCVVALYNGLT-SAGRIGIDS-SFRSKILKT--PWLNTS--EDKTALTSALTDFISTY-QQ
VPELQLISPN--ISVTLEAYVTNSVGG--------SNHWVGSTKIGT-----SASDSVVDPDTKVWHT----
--------------DNLFIVDAGVYPGVTTGNPTGSLLVMSEMAADKISA
>QRV93675.1/7-139
--------------------------TTMDESGA--------------------------------------
------------------------------------------------------------------------
-------------------------------------LGADADR----------------------------
--------------------G-----------------------------------------------G---
----------------SVPSVSSYT-----------------------------------------------
------------------------------------------------------------------------
------ASAVFSCFMAVYNGLT-SVGRIGIDS-SLRSKILKT--PWLNTP--EDKAALTSALSDFISTY-QE
VPELQLISPN--SSVNLEAYVTNTVGG--------SNHWVGSSKIGI-----SPSNSVVDPDT---------
--------------------------------------------------
>QRW24931.1/23-536
YDYIVVGSGPSGIVMADRLS-EAGKSVLLIERGGPSTALTGGT-DTPP--WSTRTNLTRFDIPGMFDTM---
--F------------SDVSP--LAGCLVGGGAAINGMQYWYPPDAEYSTSNGWPSGWQS---VSTYVDKLKA
RLPSTDIPSKDGKRYLTQIHDVIKS-LLDKQGYSELTVNNSPNTKDKIYGFTAFPTQGGKRTGPMDTYLKTA
RARSNFKLVTNTNVLAVVRNGAQITGVRTDNSAL-GTNGIVSLT--S-KGRVVLSAGVFGTAKILFQSGIGP
SDMLSITAS-NPTSSQYMPPSSQYI-NLPVGMNAKDSPSITLTFAHS-----SVPNY-----SWGSVWSN-P
PSADASQY-A------------------SQQAGILAGNSYDVS--FWRPYTGSDGIKRYVQGSAHGG-----
--GFGFASGLFTVYMYITQGLT-STGRIGIDS-SLRGVVLKN--PWLADQ--AEKTVMTNAVTDVLSTY-QQ
VSGLQLISPS--SGTLVSTHVSNTVGG--------SNHWTSTTRIGT-----SSSTSVVDSNTKVWNT----
--------------NNLFIVDAGIHPGMPMSNPFGSFMVMAELAAAKILG
>QRV85155.1/22-545
YDYIVVGSGPAGIIVADRLS-EAGKSVLLIERGGPSTLQTGGT-DSPP--WSTKTNLTRFDIPGMFDTF---
--F--SSSNAYWWC-NDISP--LAGCLVGGGAAVNGMQYWYPPDSEYSTANGWPSGWQS---ISTYVDKLKS
RIPSNDVPSTDGKRYLTEFHDILKS-VLDKQGYSELTVNNSPNSKNKVYGFTAFPTQGGKRTGPMDTYLKTS
KARSNFRLVTGTKVLAVVRNGAQITGVQTDNTS-LGTNGVVSVK--S-NGRVILSAGAFGTAKILFQSGIGP
SDMLSITAS-NSATSKYMPPSSQYI-NLPVGLNAKDSPSTCLVFTHP-----NVPNY-----NWGSVWSS-P
PSADASLY-A------------------TKQAGPLAGNSYSIS--FWRPYTGSDGVTRYVQGSAHGG-----
-GFAFGGGSPFTVYMYVTQGLT-STGRIGIDS-SLRGVVLKN--PWYADQ--ADKNVMITAVTDVLSTY-KQ
VSNLQLSSPS--SGTSISNHVSNTVGG--------SNHWTSTTRIGT-----SSSSSVVDSNTKVWNT----
--------------TNLFIVDAGIHPGVPMGNPFGSFMAMAECAAAKILA
>QRV99262.1/22-545
YDYIVVGSGPAGIIVADRLS-EAGKSVLLIERGGPSTLQTGGT-DSPP--WSTKTNLTRFDIPGMFDTF---
--F--SSSNAYWWC-NDISP--LAGCLVGGGAAVNGMQYWYPPDSEYSTANGWPSGWQS---ISTYVDKLKS
RIPSNDLPSTDGKRYLTEFHDILKS-VLDKQGYSELTVNNSPNSKNKVYGFTAFPTQGGKRTGPMDTYLKTS
KARSNFRLVTGTKVLAVVRNGAQITGVQTDNTS-LGTNGVVSVK--S-NGRVILSAGAFGTAKILFQSGIGP
SDMLSITAS-NSATSKYMPPSSQYI-NLPVGLNAKDSPSTTLVFTHP-----NVPNY-----NWGSVWSS-P
PSADASLY-A------------------TKQAGPLAGNSYSIS--FWRPYTGSDGVTRYVQGSAHGG-----
-GFAFGGGSPFTVYMYVTQGLT-STGRIGIDS-SLRGVVLKN--PWYADQ--ADKNVMITAVTDVLSTY-KQ
VSNLQLSSPS--SGTSISNHVSNTVGG--------SNHWTSTTRIGT-----SSSSSVVDSNTKVWNT----
--------------TNLFIVDAGIHPGVPMGNPFGSFMAMAECAAAKILA
>QRW13761.1/22-545
YDYIVVGSGPAGIIVADRLS-EAGKSVLLIERGGPSTLQTGGT-DSPP--WSTKTNLTRFDIPGMFDTF---
--F--SSSNAYWWC-NDISP--LAGCLVGGGAAVNGMQYWYPPDSEYSTANGWPSGWQS---ISTYVDKLKS
RIPSNDLPSTDGKRYLTEFHDILKS-VLDKQGYSELTVNNSPNSKNKVYGFTAFPTQGGKRTGPMDTYLKTS
KARSNFRLVTGTKVLAVVRNGAQITGVQTDNTS-LGTNGVVSVK--S-NGRVILSAGAFGTAKILFQSGIGP
SDMLSITAS-NSATSKYMPPSSQYI-NLPVGLNAKDSPSTTLVFTHP-----NVPNY-----NWGSVWSS-P
PSADASLY-A------------------TKQAGPLAGNSYSIS--FWRPYTGSDGVTRYVQGSAHGG-----
-GFAFGGGSPFTVYMYVTQGLT-STGRIGIDS-SLRGVVLKN--PWYADQ--ADKNVMITAVTDVLSTY-KQ
VSNLQLSSPS--SGTSISNHVSNTVGG--------SNHWTSTTRIGT-----SSSSSVVDSNTKVWNT----
--------------TNLFIVDAGIHPGVPMGNPFGSFMAMAECAAAKILA
>QRV75769.1/1-340
---------------------------------------------M-D------------------------
------------------------------------------------------------------------
------------------------------------------------------------------TYLKTA
RARPNFTLLTGTKALSVLRNGDRMTGVQTDNVSA-GDNGMFNVT--K-KGRVILAAGVFGTARLLYQSGIGP
SDMLSIAAA-DPPTSKYMPPPSQYI-DLPVGMNVTDNPAVRAVFTHP-----SIDGY----NNWADIFSN-P
RPADAAQY-V------------------SDRSGVLAAPSARVN--FWRAYRGSDNRKRYIQATCRPG-GAVP
PGSPYNASATFTCTMYASTGIT-SVGRIGINS-TMWGVILQN--PWLVDP--VDRATLETAFSDFLSTY-KQ
VPDLQLITPN--STTPIPTHIQNATTG--------SNHWVGSTRIGS-----SPSNSVVDRNTKVWKT----
--------------KNLFIVDAGIFPGMPTGNPVGSFMVMAEMACDKILG
>QRW04680.1/1-340
----------------------------------------------MD------------------------
------------------------------------------------------------------------
------------------------------------------------------------------TYLKTA
RARPNFTLLTGTKALSVLRNGDRMTGVQTDNVSA-GDNGMFNVT--K-KGRVILAAGVFGTARLLYQSGIGP
SDMLSIAAA-DPPTSKYMPPPSQYI-DLPVGMNVTDNPAVRAVFTHP-----SIDGY----NNWADIFSN-P
RPADAAQY-V------------------SDRSGVLAAPSARVN--FWRAYRGSDNRKRYIQATCRPG-GAVP
PGSPYNASATFTCTMYASTGIT-SVGRIGINS-TMWGVILQN--PWLVDP--VDRATLETAFSDFLSTY-KQ
VPDLQLITPN--STTPIPTHIQNATTG--------SNHWVGSTRIGS-----SPSNSVVDRNTKVWKT----
--------------KNLFIVDAGIFPGMPTGNPVGSFMVMAEMACDKILG
>QRV90517.1/2-340
------------------------------------------------------------------------
------------------------------------------------------------------------
-----------------------------------------------------------------DTYLKTA
RARPNFTLLTGTKALSVLRNGNQITGVQTDNAS-AGDNGVFTLT--K-KGRVILAAGVFGTARLLYQSGIGP
SDMLSIAAA-DPPTSKYMPPPSQYI-DLPVGMHVTDNPAVRAVFTHP-----TIDGY----NNWANIFSN-P
RPADAAQY-V------------------SNRSGPLTAPSARVN--FWRAYKGSDGRKRYIQATCRPG-GAVP
QGSSYNASATFTCTMYASTGIT-SVGRIGINS-TMWGVILQN--PWLVDP--VDRATLETAFSDFLSTY-KQ
VPNLQLVTPN--STTSIPTHIQTATTG--------SNHWVGSTRIGS-----GPTNSVVDRNTKVWKT----
--------------KNLFIVDAGIFPGMPTGNPVGSFLVMAEMASHKILG
>QRW16269.1/29-541
YDYIVVGAGASGIIVADRLS-EAGKNVLLIERGGPSTLATGGT-EVPP--WPSKTNLTRFDIPGLYESI---
----VSTAPAYWWC-DDIQA--GAACLIGGGTAVNGLLYWYPTDAEWDTSNGWPKGWQQPN---AALNKVKA
RLPSTDIPSTDGKRYLTQVYDVVKS-ILKTQNYSAITINEDRNSKNRIYGHPNYYIQDGKRTGPMDTYLKTA
RARSNFKLITNTKVLSVIRNGAQITGVQTNDNS-LNGNGIIQLT--S-KGRVILSAGAFGTAKILFGSGIGP
SDQIALIVG-------TLLC--------PSTFHLRRSTS---IFRVD--------WY----DNFAPIWSN-P
RVSDANQY-V------------------RDRSGVFAGSSPRIN--FWRQYNGSDGKTRYVQGTSRPGAWGVS
TIYPYNVTSQFVITLYLATGLT-STGRIGMKDTSLAMSPIVK--PWFTDP--VDKAVMINAMNDILSTY-KQ
VPDLVLVAPD--NVTSIDRHIAQVLHT--------PNHWTGSTRIGT-----SSSDSVVDTTTKVWGT----
--------------DNLFVVDAGIMPGMTAGNPQGAIFVMAENAVAKIIA
>QRV90448.1/2-453
----------------------------------PHLNRSG-------------------------------
---------------IDITT--FAGCVVGGGTAINGLLYWYPPDIEYSTTNGWPTGWQS---IGAYVNKLKA
RLPATETPSSDGKLYLIQVYDVVKS-LLDKQGYSQYVINDSPNTKDHAYGRPGYYAQNGKRTGPMDTYLKTS
KTRPNFKLLMHTKPNAHIRH-WIVNG-----------NGIISLT--T-KGRVVVAAGVFGTAKILYQSGIGP
ADMLAITAG-NPTTSNFMPPASQYI-NLPVGHFVRDSPGVNLVFTHP-----TVDDY----DNWAPVWGN-P
RPADANQF-V------------------TTQSGVFAYASPRAN--FWRVYQGPDGISRHIQGTARPGSCCFT
PTYPYNTTAQFTITVYIGTGLT-SVGRIGIDS-SLQGTILTK--PWLTDP--VEKTVLTNAIADLLSTY-KQ
VPGLQLISPD--NTTSIATHVTNMAAG--------SNHWTASTRIGT-----NSTTSVVDPNTKVWNT----
--------------NNLFIVDAGIYPGAFVANPQGSLMVMAEIAAAKILA
>QRV75686.1/24-555
YDYIVVGAGPTGIVAAERFA-EAGKKVLLIERGGPSTAETGGT-DIPP--WPKKTNLTRFDISGVFEDF---
---APTNSNPYWWC-DDITP--FAGCVVGGGTAINGLLYWYPPDVEYSTTNGWPTGWQS---IGTYVNKLKA
RLPATETPSSDGKLYLTQVYDVVKS-LLDKQGYSQYVINDSPNTKDHAYGRPGYYAQNGKRTGPMDTYLKTS
KTRPNFKLLMHTKVLSLVRNGSQITGVRVSNTT-VNGNGIISLT--T-KGRVVLAAGVFGTAKILYQSGIGP
ADMLAITAG-NPATANFMPPASQYI-NLPVGHFVRDSPGVNLVFTHP-----TVDDY----DNWAPVWGN-P
RPTDANQF-V------------------TTQSGVFAYASPRAN--FWRVYQGPDGISRHIQGTARPGSCCFT
PTYPYNTTAQFTITVYIGTGLT-SVGRIGIDS-SLQGTILTK--PWLTDP--VEKIVLTNAITDLLSTY-KQ
VPGLQLISPD--NTTSIAAHVTNMAAG--------SNHWTASTRIGN-----NSTTSVVDPNTKVWNT----
--------------NNLFIVDAGIYPGAFVANPQGSLMVMAEIAAAKILG
>QRW04595.1/1-420
---------------------------------------------MAN--WVA-----------IYRNI---
---------------KQAES------------------SFTPTE----------------------------
------TPSSDGKLYLTQVYDVVKS-LLDKQGYSQYVINDSPNTKDHAYGRPGYYAQNGKRTGPMDTYLKTS
KTRPNFKLLMHTKVLSLVRNGSQITGVRVSNTT-VNGNGIISLT--T-KGRVVLAAGVFGTAKILYQSGIGP
ADMLAITAG-NPATANFMPPASQYI-NLPVGHFVRDSPGVNLVFTHP-----TVDDY----DNWAPVWGN-P
RPTDANQF-V------------------TTQSGVFAYASPRAN--FWRVYQGPDGISRHIQGTARPGSCCFT
PTYPYNTTAQFTITVYIGTGLT-SVGRIGIDS-SLQGTILTK--PWLTDP--VEKIVLTNAITDLLSTY-KQ
VPGLQLISPD--NTTSIAAHVTNMAAG--------SNHWTASTRIGN-----NSTTSVVDPNTKVWNT----
--------------NNLFIVDAGIYPGAFVANPQGSLMVMAEIAAAKILG
>QRW16277.1/193-714
YDYIVVGAGAAGIIVADRLS-EAGKNVLLIERGGPSTAETGGK-EVPP--WPSKTSLTKFDIPGLFESM---
--F--SGSLPYWWC-DDVQP--FAGCLIGGGAAINGLLYWYPTDTEWSTSNGWPSGWQI---PNAALEKVKA
RLPATDTPSTDGKRYLTQVYDVVKS-ILDKQNYSATTINNNPNAKDHVYGHPGYYIKGGKRTGPMDTYLKTA
KARSNFKLLTNTKVLSVIRNGAQITGVQTDNNSI-NGNGVIQLTTESTYGRVILSAGPFGTAKILFGSGIGP
SDQISYFAA-NSALSKYLPPSSQYI-NLPVGMNVKDNPSVNLVFTHP-----SVDSY----DNWEPIGRAHA
LLMQIYTF-R------------------ASRVSCWFLAPNH----FWRAYGGSDGKTRYVQGTSRPGACCFT
PIYPYNTTAQFTITMYLSTGLT-SVGRIGVNDASLRMRAITK--PGSRDP--VDKAVMVNAINDVLSTY-KQ
VPNLALISPR-------QRYFYRNPRHP---------------EIGT-----SSSSSVVDANTKVWNT----
--------------NNLFVVDSGIIPGMPMGNPQGAIFVMAENAVTKILA
>QRV98090.1/230-761
YDYIVVGAGAAGIIVADRLS-EAGKKVLLIERGGPSTAQTGGT-DTPP--WPSKTSLTRFDIPGLFEGM---
--F--AGSNPYWWC-DDVLP--FAGCLVGGGTAINGLLYWYPTDVEFATSNGWPSGWQS---VSTYLSKVTA
RLPSTDTPSTDGKRYLTQAYDVVKS-VLSKQNYQETTINSNPNAKNFVYGNPAYYIQGGKRTGPMDTYLKTA
KARSNFQIMTYTKVLSVVRNGGQITGVQTNNTAI-GGNGIIPLTSTK--GRVILSAGAFGTSKLLFQSGIGP
SDMLSIVAA-DSMAKKYLPPSSQYI-NLPVGMNVKDNPSVNLVFTHP-----TVDDY----DNWAPIWSS-P
RTADANQY-V------------------SKQAGVFAASSPRAN--FWRTYGGSDGKTRYVQGTVHPGSCCFT
PTYPYNTSAQFTVTMYLSTGLT-SVGRIGIDA-SLRSRILTS--PWLTDS--VDQTVLEQSITDFLSTY-KQ
VPNLQLISPD--NATSIHTHVTKMVDG--------SNHWTGSTKIGT-----SSSNSVVDSNTKVWNT----
--------------NNLFVVDAGIFPGMPVGNPQGAIFVAAETAAAKILA
>QRV84046.1/230-747
YDYIVVGAGAAGIIVADRLS-EAGKKVLLIERGGPSTAQTGGT-DTPP--WPSKTSLTRFDIPGLFEGM---
--F--AGSNPYWWC-DDVLP--FAGCLVGGGTAINGLLYWYPTDAEFATSNGWPSGWQS---VSTYLPKVTA
RLPSTDTPSTDGKRYLTQAYDVVKS-VLSKQNYQETTINSNPNAKNFVYGNPAYYTQGGKRTGPMDTYLKTA
KARSNFQIMTYTKVLSVVRNGAQITGVQTNNTAI-GGNGIIPLT----SGRVILSAGAFGTSKLLFQSGIGP
SDMLAIAAA-DSTAKKYMPPSSQYI-NLPVGMNVKDNPSVNLVFTHP-----TVDDY----DNWAPIWSS-P
RTADANQY-V------------------SKQAGVFAASSPRAN--FWRTYGASDGKTRYVQGTVHPGSCCFT
PTYPYNTSAQFTVTMYLATGLT-SVGRIGIDA-SMRSRIITS--PWLTDS--VDQTVLEQSITDFLSTY-KQ
VPNLQLISPD--NATSIHTHVTKMVDG--------SNHWTGSTKIGT-----SSSNSVVDSNTKVWNT----
--------------NNLFVVDAGIFPGMPAGNPQGAIL------------
>QRW12680.1/230-761
YDYIVVGAGAAGIIVADRLS-EAGKKVLLIERGGPSTAQTGGT-DTPP--WPSKTSLTRFDIPGLFEGM---
--F--AGSNPYWWC-DDVLP--FAGCLVGGGTAINGLLYWYPTDAEFATSNGWPSGWQS---VSTYLPKVTA
RLPSTDTPSTDGKRYLTQAYDVVKS-VLSKQNYQETTINSNPNAKNFVYGNPAYYTQGGKRTGPMDTYLKTA
KARSNFQIMTYTKVLSVVRNGAQITGVQTNNTA-IGGNGIIPLTSTK--GRVILSAGAFGTSKLLFQSGIGP
SDMLAIAAA-DSTAKKYMPPSSQYI-NLPVGMNVKDNPSVNLVFTHP-----TVDDY----DNWAPIWSS-P
RTADANQY-V------------------SKQAGVFAASSPRAN--FWRTYGASDGKTRYVQGTVHPGSCCFT
PTYPYNTSAQFTVTMYLATGLT-SVGRIGIDA-SMRSRIITS--PWLTDS--VDQTVLEQSITDFLSTY-KQ
VPNLQLISPD--NATSIHTHVTKMVDG--------SNHWTGSTKIGT-----SSSNSVVDSNTKVWNT----
--------------NNLFVVDAGIFPGMPAGNPQGAIFVAAEMAAAKILA
>QRW01685.1/614-1145
YDYIVVGAGAAGIIVADRLS-EAGKKVLLIERGGPSTAETGGT-DTPP--WPSKTSLTRFDIPGLFEGM---
--F--AGSNPYWWC-DDVLP--FAGCLVGGGTSINGLLYWYPTDAEFATTNGWPSGWQQ---VSTYLPKVTA
RLPSTDTPSTDGKRYLTQSYDVVKS-ILTKQNYQEMTINNGRDQKDHVFGNPAYYIQGGKRTGPMGTYLKTA
KARSNFNLMTYTKVLSVVRNGAQITGVQTNNTAI-GGNGIIPLTSSK--GRVILAAGAFGTSKLLFQSGIGP
SDMLAIAAA-DPTAKKYMPPSSQYI-NLPVGMNVKDNPSVNLVFTHP-----TVDDY----DNWAPIWSS-P
RTADANQY-V------------------SNQSGVFAASSPRSN--FWRVYGASDGKTRYVQGTVHPGSCCFT
PTYPYNVSAQFTVTMYLSTGLT-SIGRIGIDA-SMRSRIITN--PWLTDP--VDQTVLEQSITDFLSTY-KQ
VPGLQLISPD--NVTSIHTHVTNKVDG--------SNHWTGSTKIGT-----SSSNSVVDTNTKVWNT----
--------------NNLFVVDAGIMPGMPTGNPQGAIFTMAEMAVAKILA
>QRV72643.1/230-740
YDYIVVGAGAAGIIVADRLS-EAGKKVLLIERGGPSTAETGGT-DTPP--WPSKTSLTRFDIPGLFEGM---
--F--AGSNPYWWC-DDVLP--FAGCLVGGGTSINGLLYWYPTDAEFATTNGWPSGWQQ---VSTYLPKVTA
RLPSTDTPSTDGKRYLTQSYDVVKS-ILTKQNYQEMTINNGRDQKDHVFGNPAYYIQGGKRTGPMGTYLKTA
KARSNFNLMTYTKVLSVVRNGAQITGVQTNNTAI-GGNGIIPLT----SGRVILAAGAFGTSKLLFQSGIGP
SDMLAIAAA-DPTAKKYMPPSSQYI-NLPVGMNVKDNPSVNLVFTHP-----TVDDY----DNWAPIWSS-P
RTADANQY-V------------------SNQSGVFAASSPRSN--FWRVYGASDGKTRYVQGT---------
----------FTVTMYLSTGLT-SIGRIGIDA-SMRSRIITN--PWLTDP--VDQTVLEQSITDFLSTY-KQ
VPGLQLISPD--NVTSIHTHVTNKVDG--------SNHWTGSTKIGT-----SSSNSVVDTNTKVWNT----
--------------NNLFVVDAGIMPGMPTGNPQGAIFTMAEMAVAKILA
>QRV87512.1/230-761
YDYIVVGAGAAGIIVADRLS-EAGKKVLLIERGGPSTAETGGT-DTPP--WPSKTSLTRFDIPGLFEGM---
--F--AGSNPYWWC-DDVLP--FAGCLVGGGTSINGLLYWYPTDAEFATTNGWPSGWQQ---VSTYLPKVTA
RLPSTDTPSTDGKRYLTQSYDVVKS-ILTKQNYQEMTINNGRDQKDHVFGNPAYYIQGGKRTGPMGTYLKTA
KARSNFSLMTYTKVLSVVRNGAQITGVQTNNTA-IGGNGIIPLTSSK--GRVILAAGAFGTSKLLFQSGIGP
SDMLAIAAA-DPTAKKYMPPSSQYI-NLPVGMNVKDNPSVNLVFTHP-----TVDDY----DNWAPIWSS-P
RTADANQY-V------------------SSQSGVFAASSPRSN--FWRIYGASDGKTRYVQGTVHPGSCCFT
PTYPYNVSAQFTVTMYLSTGLT-SVGRIGIDA-SMRSRIITN--PWLTDP--VDQTVLEQSITDFLSTY-KQ
VPGLQLISPD--NVTSIHTHVTNKVDG--------SNHWTGSTKIGS-----SSSNSVVDTNTKVWNT----
--------------NNLFVVDAGIMPGMPTGNPQGAIFTMAEMAVAKILA
>EGX44283.1/251-785
FDYIVVGAGAGGLIMADRLS-ESGKSVLLIERGPPSTYQHGGR-ILPP--WVGSAPLTRFDIPGLCNEI---
--W---ANSSGIAC-TDISGGVMAGCVLGGGTAINSGLFWKPQPYDYDN-TDWPTGWKYND-MSPYVDKVFS
RIPSTTTPSQDGQRYGQDLYNLIYN-VLQPKGWSPIDANSQPNLKNRTFHHTPYMYSGGQRGGPLATYLVSA
KGRSNFRLFINTSVVKLNRNGGQITGVVTESTGVGGQRYLINVN--T-SGRVVLSAGVFNTAKILFRSGIGP
SDALNVVKS--STDGPTMIDSSQWI-NLPVGENLHDQDNTDLVFSHP-----TISSY-----DFYAAYDE-P
IAADKDKY-L------------------NQRAGQLAEAAPNCNTVFFENFASTDGRVRQVQWTARKE-----
PSLGAAGDTMVTLSLYLTAGAT-SRGRLTIQP-SLNTVVSVL--PYLTTQ--ADIDAKVKAIQSWINAA-NN
YPDLTFVFPT--KGQTAADYLANYLGGHG------SNHWMGTCRMGSDDGT-KGGKAVVDLNTQVWGT----
--------------KNLFVVDASIFPSTITANPSAYIMTVAERAAAKILA
>E7D6C1_characterized/256-788
YDYIIVGAGAGGIPLADKLS-EAGKSVLLIERALLPPGRWVEG-DMPFTNWRPGTNLTRFDVPGLCNQI---
--W---VDSANIAC-NDIDQ--MAGCLLGGGTAVNAALWWKAPAVDWDY--NFPTGWKSAD-MQPAVDRVFE
VIPGTDHPSKDGKLYYQQGFNVLSN-ALAAGNWKQVTANESPDSKNKTFAHAPFMYANGERGGPMATYLVNA
AARNNFKLVMNTSVRRVVRNGGHVTGVEVQSNGDGGLCGTVNVT----AGRVILSAGTFGSTKILFRSGIGP
EEQLKVVNA-STVDGDTMIADSQWI-NLPVGHNLDDHTNTDLQITHK------NVSF----YDFYGAWKA-P
IASDEESY-M------------------NDRTGILTTSAPNIGPVMWDQITGSDGITRQIQWTARVE-----
----GDTNTSMTISQYLGRGST-SRGVLSITS-GLTMQVSTV--PYLRTD--EDKAAVIQGIKNLQAAL-SK
DPNIVFTQPP--ANTTVEDFVNDMPVTTSK---RRANHWMGTAKMGTDSGL-VGGTSVVDTNTRVYGT----
--------------DNLYVVDASIFPGMVATNPSALIVAVAEKAAEKILA
>QSZ32900.1/268-782
YDYIVVGGGVRQIHSLDFSL------AIRPESG-----------------WLSGTNLTWFDVPGECNRI---
--W--HGGTVGVAC-DDIDQ--MAGCVLGGGTAVNAGLWWNPDPSDWDY--NFPPGWQSKD-VAAATSRVLS
TIPGTDHPSMDGKLYLQSGYNIVAS-GLKNSGWTNVTANSVPAQKNRTFAYTPYMYINGERGGPLATYLVDA
NKRPNFHMWLNTSVKRIIRDGGHATGLLVEATNNGGRQGVVNLT----AGRVIISAGAFGTPKLLFRSGIGP
TDQLNVVLS--STDGPTMINSSYWY-NLPVGYNLDDHLNTDAQISHP------NISY----YDWVAAWNS-P
IATDATSY-L------------------SKRSGPLAQAAPDIGPMFWEQITPGDGIPRAIQWTARVE-----
----GDTPTAMTLSSYLGRGQVGPRGRTTISK-GLTMSVSTM--PWGNT---YDLAAIATAIDHLVAAL-ST
VKNLTFLHPP--PGTSGAQYLASIPLSYANIGARRANHWLGTAKLGTDSGL-TGGTSVVDLNALVYGT----
--------------DNIHVVDASIFPGMPSTNPSSLIVIAAEHASQKILA
>APA13507.1/265-802
YDYIVVGGGAGGVPMADKLA-QSGKSVLLIEKGVASSARWGGT-IRPESGWLSGSNLTWFDIPGECNRI---
--W--HGGSSGVAC-DDVDQ--MAGCVLGGGTAINAGLWWNPDPSDWDY--NFPPGWQSKD-VQAATSRVFS
TIPGTDHPSMDGKLYLQSGYNIVAG-GLKNAGWTNVTANNVPAQKNRTFAYAPYMYINGERGGPLATYLVDA
NKRSNFHMWLNTSVKKIIRDGGHATGLLVEATNNGGRQGVVNLT--AVTGRVIVSAGAFGTPKLLFRSGIGP
TDQLNVVLS--STDGPTMINSSYWN-NLPVGYNLDDHLNTDTQISHP----NI--SY----YDWVAAWNT-P
ITTDASSY-L------------------TKRIGPLAQAAPDIGPMFWEQITPGDGIPRAIQWTSRVE-----
----GDTPNAMTLSSYLGRGQVGPRGRTTISK-GLTMSVSTM--PWGNK---YDLDAVATAIDHMVAAL-ST
VKNLTFIYPP--PGMTGAQYVASVPLAYGNIGARRSNHWLGTAKMGTDSGL-LGGTSVVDLNALVYGT----
--------------DNIHVVDASIFPGMPSTNPSSLIVIAAEHASQKILA
>CCD47495.1/270-807
YDYIVVGGGAGGVPMADKLA-QSGKSVLLIEKGVASSARWGGT-IRPESGWLAGSNLTWFDVPGECNRI---
--W--HGGSVGVAC-DDIDQ--MAGCVLGGGTAVNAGLWWNPDPSDWDY--NFPPGWQSKD-VAAATSRVFS
TIPGTDHPSMDGKLYLQSGYNIVAG-GLKNAGWTNVTANSVPAQKNRTFAYTPYMYINGERGGPLATYLVDA
NKRSNFHMWLNTSVKRIIRDGGHATGIEVEATNNGGRQGVVSLT--SVTGRVIVSAGAFGTPKLLFRSGIGP
TDQLNVVLT--STDGPTMINSSYWY-NLPVGYNLDDHLNTDVQISHP----NI--SY----YDWVEAWNT-P
ISADATSY-L------------------TKRTGPLAQAAPDIGPMFWEQITPGDGIPRAIQWTARVE-----
----GDVSTAMTLSSYLGRGQVGPRGRTTISK-GLTMSVSTM--PWGNT---YDLAAVATAIDHLVTAL-ST
VKNLTFIYPK--PGMTGTQYVASVPLTYANIGARRANHWLGTAKLGTDSGL-AGGTSVVDLNALVYGT----
--------------DNIHVVDASIFPGMPSTNPSSLIVIAAEHASQKILA
>ATZ57550.1/265-802
YDYIVVGGGAGGVPMADKLA-QSGKSVLLIEKGVASSARWGGT-IRPESGWLAGSNLTWFDVPGECNRI---
--W--HGGSVGVAC-DDIDQ--MAGCVLGGGTAVNAGLWWNPDPSDWDY--NFPPGWQSKD-VAAATSRVFS
TIPGTDHPSMDGKLYLQSGYNIVAG-GLKNAGWTNVTANSVPAQKNRTFAYTPYMYINGERGGPLATYLVDA
NKRSNFHMWLNTSVKRIIRDGGHATGIEVEATNNGGRQGVVSLT--SVTGRVIVSAGAFGTPKLLFRSGIGP
TDQLNVVLT--STDGPTMINSSYWY-NLPVGYNLDDHLNTDVQISHP----NI--SY----YDWVEAWNT-P
ISADATSY-L------------------TKRTGPLAQAAPDIGPMFWEQITPGDGIPRAIQWTARVE-----
----GDVSTAMTLSSYLGRGQVGPRGRTTISK-GLTMSVSTM--PWGNT---YDLAAVATAIDHLVTAL-ST
VKNLTFIYPK--PGMTGTQYVASVPLTYANIGARRANHWLGTAKLGTDSGL-AGGTSVVDLNALVYGT----
--------------DNIHVVDASIFPGMPSTNPSSLIVIAAEHASQKILA
>CAE7185711.1/245-777
YDYIVVGGGAGGIPVADKLS-ESGKSVLLLEKGPPSLARFGGK-LGPD--WVTSNNLSRFDVPGLCNQI---
--W---VDSTGVAC-TDIDQ--MAGCVLGGGTAVNAALWWKPVDIDFDY--QFPNGWKSSD-VKPAIERVFK
RIPGTDTPSMDGKRYKQEGFDVLSS-ALAAGGWKSVVANDQPNQKNRTFSHSPFMYANGQRQGPLGTYMVSA
LGRKNFKLWTNTMARRVIRTGGKATGVELEGGT--GYCGTVNLN--P-GGRVILSGGAFGSSKVLFRSGIGP
KDQLTVVKN-SATDGSTMISESSWI-NLPVGQNLNDHVNTDLVVQHP------NVSF----YDFYAAWNT-P
IEADKNLY-L------------------SKRAGILAQSAPNIGPLGWEIIKGSDGIDRSLQWTARVE-----
-GPGPNDTHSMTISQYLGHGST-SRGALSING-ALNMFVSKA--PYLQND--ADTGVVIAGIKNLMTAL-AK
NPQITWQVPP--AGQSVEDYVASLPKTPAK---RRSNHWIGTAKLGTDSGL-NGGTSVVDLNTQVYGT----
--------------DNIHVVDASLFPGHIFTNPTSYIVVLAEHAAAKILA
>QRD05353.1/245-775
YDYIVIGGGAGGIPVADKLS-ESGKSVLLIEKGPPSLARFGGN-MGPE--WATSNNLTRFDIPGLCNQI---
--W---VDSAGVAC-TDIDQ--MAGCVLGGGAAVNAALWWKPVDIDWDY--NFPSGWKSSD-VKGAVDRVFK
RIPGTDTPSVDGKRYKQEGFDVLSG-ALGADGWKSVVANDAPNSKNRVYSHSPFMYENGQRQGPLGAYLPTA
LARKNFKLLTNTMARRVVRTGGKATGVELES----GYCGTVNLN--P-GGRVVLSAGAFGSSKLLFRSGIGP
KDQLSVVKN-SALDGSTMIKEADWI-NLPVGQNLDDHTNTDLVIRHP-----NVSSY-----DFYAAWKA-P
IESDKTAY-L------------------SKRSGILAQSAPNIGPLAWEVVKGSDGIDRQLQWTARVE-----
-GPGANDTTSMTISQYLGRGST-SRGALSING-ALGMVVSKA--PYLQND--ADTSAVIAGIKSMMAAI-KK
NPLIEFQVPS--ANQTVEQYVASLPKTAAK---RRANHWIGTAKIGTDSGL-TGGTAVVDLNTQVYGT----
--------------DNIHVVDASIFPGHITTNPTSYIVTIAEHAAAKILA
>CBY00194.1/249-781
YDYIIVGGGAGGIPVADKLS-ESGKTVLLIEKGPPSLARFGGT-MGPE--WATSNNLTRFDVPGLCNQI---
--W---VDSAGVAC-TDIDQ--MAGCVLGGGTAVNAALWWKPVDVDFDY--NFPRGWKSGD-IKGAVDRVFK
RIPGTDTPSMDGKRYKQEGFDVLSG-ALGADGWKYVTANDQQNQKNRTYSHSPFMYENGQRQGPLGSYLVTA
LARKNFKLWTNTMVRRIVRTGGRATGVELEGGG--GYCGTVNLN--P-GGRVILSGGAFGTTKVLFRSGIGP
KDQLTIVKN-STIDGATFINESSWI-NLPVGQNLNDHVNTDLVIRHP-----NISHY-----NFYDAWDK-P
IETDKDLY-L------------------NKRSGILAQSAPNIGPLAWEVIKGSDGIDRSLQWTARVE-----
-GPGANDTRHLTISQYLGHGST-SRGSLSING-GLGVYVSKA--PYLQNE--ADTGVVVAGIKSMMKAI-QK
NPAIEFQVPP--SNMTVEAYVASLPKTPAA---RRANHWIGTAKLGTDSGL-SGGTSVVDLNTQVYGT----
--------------ENIHVVDASLFPGHIYTNPTSYIVVMAEHAAARILA
>E7D6C5_characterized/254-789
YDYIVVGAGAGGIPIADKLS-EAGHSVLLIEKGPPSSGRWGGS-LKPE--WLEGTNLTRFDVPGLCNEI---
--W---VNSDGVAC-RDTDQ--MAGCVLGGGTAVNAGLWWKPNPTDWDY--NFPSGWKASD-MTAATNRVFS
RIPGTTTPSTDGRLYLQQGYDLISG-GLQRAGWSFVDANANPGRKNRTYAHTPYMFSNGERGGPMATYLVSA
NSRNNFDLWTGTQVRRLIRTGGHITGVQVEPYINGGYVGTVGTT----AGRVIVAAGTFGSARLLLRSGIGP
RDQLLVVNG-SSTDGATFIGERSWI-NLPVGYNLEDHTNTDLVFTHP-----SIVHY-----DFYEAYDD-P
IPADEQAY-L------------------GRRQGILAQAAPNIGPLFFEEIRGTDNIVRQLQWTARVE-----
GGHDVPNGQAMVVSQYLGRGAV-SRGRMTLSN-ALTTEVSVQ--PYLSNS--QDEEAVIRGIENLQSAL-SS
VANLTWQFPA--AGTSAREHVLSYPKLSQY---RRANHWIGTNKMSTRDGRVNNGDGVVDTNTKVYGT----
--------------DNLFVVDGSIFPGMVTTNPSSYIVIAAEHAAQKILS
>ADT70777.1/251-788
YDYIVVGSGAGGIPIADKLT-EAGKKVLLIEKGPPSSGRYDGK-LKPT--WLEGTNLTRFDVPGLCNQI---
--W---VDSAGIAC-RDTDQ--MAGCVLGGGTAVNAGLWWKPNPIDWDY--NFPSGWKSSE-MIGATNRVFS
RIGGTTVPSQDGKTYYQQGFNVLSS-GLKAAGWTSVSLNNAPAQKNRTYGAGPFMFSGGERGGPLATYLATA
KKRGNFDLWTNTQVKRVIRQGGHVTGVEVENYNGDGYKGTVKVTPVS--GRVVLSAGTFGSAKLLLRSGIGP
KDQLAIVKN--STDGPTMASERDWI-NLPVGYNLEDHTNTDIVISHP----DVVH------YDFYEAWTA-P
IESDKTAY-L------------------GKRSGILAQAAPNIGPLFFDEVRGADNIVRSIQYTARVE-----
GNSVVPNGKAMVISQYLGRGAV-SRGRMTISQ-GLNTIVSTA--PYLSNV--NDLEAVIKSLENIANSLTSK
VKNLKIEWPA--SGTSIRDHVTNMPLDPAT---RRANHWIGTNKIGTKDGRLTGGDSVVDLNTKVYGT----
--------------DNLFVVDASIFPGMVTTNPSAYIVIAAEHAASKILS
>EAA61277.1/244-777
YDYIIVGSGPAGMVLADRLS-EAGAKTLLIEKGPPSIGLWNGT-MKPD--WLNGTDLTRFDVPGLCNEI---
--W---KNSDGIAC-PDNDQ--MAGCLVGGGTAVNSGLWWKPYSKDFDE--SFPETWKYDD-VRDAVTRVFT
RIPGTTTPSTDNRLYLAEGPSVIMN-GLLASGWKGTTFNDEPEEKYKSVGYSPYMFSHGQRNGPMATYLLDA
YQRPNFDLWVNTVVRRVVRDGATVTGVEVEPFNDGGYEGSLQLN--E-GGRVILSAGAFGTPKILFRSGIGP
EDQLAIVNG-SASDGETMISEDQWI-NLPVGENLMDHPNTEIVVQHP------DVVF----YDYYAAYDD-P
IEADAQSY-L------------------VNRTGPLAQSAPNVNPVFFDQVTGSDNVTRQLQYQARVE-----
GSHNVADGHTISISQYVGRGQT-SRGKLTITS-ALNTVVSTL--PWLQDD--NDTDAVIAGLERLRDSL-ST
IQGLTWAYPK--ANVSMAEHVNSMAKTGRG-----SNHWMGSCKMGPDDGR-DGGSSVVDLNTKVYGM----
--------------DNLFVVDASIFPGMISTNPSAYITVVAERAAERILA
>BCS19750.1/258-791
YEYIIVGSGPAGMVLADRLS-ATGAKTLLIEKGPPSIGLWGGD-LKPD--WLNETDLTRFDVPGLCNQI---
--W---VDSAGIAC-PDNDQ--MAGCVVGGGTAVNSGLWWKPYSKDFDE--GFPEGWKYDD-VSGSVAKVFD
RIPGTITPSTDSKLYLQEGPSVIMN-GLLANGWEMSSFNDAPEQKYRSVGYSPYMFSNGQRNGPMATYLVSA
NERNNFDMWINTTVRRVVRDQGTATGVELQPFLDGGYEGTLNLT--T-GGKVILSAGAFGTPKILFRSGIGP
EDQLSVVNN-SKTDGDTMIAESQWI-NLPVGENLMDHPNTEVVVQHP------DIVF----YDFYGAWDD-P
VEADKQSYIS-------------------NRTGPLAQAAPNVNPVFFDQVTGPDGVTRQLQYQARVE-----
GSHNIEDGHTMSITQYVGRGQT-SRGKVTINS-GLNTVVSTL--PWLRDE--NDTDAVIQGLERLRDSL-SN
VTGLTWAFPT--KNVTITDFVNSLPATGRG-----SNHWMGSCKMGSDDGR-DGGSAVVDLDTKVYGT----
--------------ENLFVVDASIFPGMVSTNPSAYIATVAETAAERILA
>QKD55357.1/257-793
YDYVVVGGGAGGLPVADRLS-EAGKKVLLIEKGPPSSGRWGGT-RKPD--WLEGTNLTRFDVPGLCNEI---
--W---ADSSGIAC-PDTDQ--MAGCVLGGGTAINAGLWWRPNPKDWDF--NFPDGWKAKD-MAKYEGRVFG
RIPGTRVPSMDGKLYLDQGFKVVAG-ALDQAGWDEVNALEKPAAKNRTYTHPPFMFSGGERGGPLATYLVSA
KARNNFKYWTNTQVRRVVRSGGHVTGLEVEPFAGAGYVGTVKLTPET--GRVILAAGTFGSAKILLRSGIGP
DDQLKIVAN-SSRDGGSMIAKDQWI-NLPVGYNLEDHTNTDTVIKHP----DV--VF----YDFYKAYDD-P
IPADEKKY-L------------------DERSGILAQAAPNIGPVIFDEISGADGRVRSMQWTARVE-----
PSLGETSNKSITISQYLGRGAK-SRGRMTITS-ALNTVVSGN--PYLNDP--EDKKAVVTALDNLREAL-SG
VKGLEWLQPA--PDVTSQQYVDDMVVSWSN---RRANHWIGTNKLGKDDGR-QGGTAVVDLNTKVYGT----
--------------DNLFITDASIFPGMVTTNPSAYIVTAAERASDAIIA
>QGI65272.1/256-810
YDYVVVGGGAGGLPVADRLS-EAGKKVLLIEKGPPSSGRWGGT-RKPD--WLGGTNLTRFDVPGLCNEI---
--W---ADSSGIAC-PDTDQ--MAGCVLGGGTAINAGLWWRPNPTDWDF--NFPDGWKAKD-MTTYEQRVFG
RIPGTRYPSMDGKLYLDQGFKVVAG-ALDKAGWNEVNALEKPGAKNRTYTHPPFMFSGGERGGPLATYLVSA
KARNNFKYWTNTQVRRVVRSGGHVTGLEVEPFSGAGYAGTVKLTPET--GRVILAAGTFGSAKILLRSGIGP
DDQLSVVAN-SSRDGGSMITKDQWI-NLPVGYNLEDHTNTDTVIKHP------SVVF----YDFYEAYDN-P
IPSDKNKY-LGQYSIIFCNLDIMTNLEVDARSGILAQAAPNIGPIIFDEISGADGRVRSMQWTARVE-----
PSLGETSNKSITISQYLGRGAK-SRGRMTITS-ALNTVVSGN--PYLNDA--EDKKAVVKALDNLRKAL-SG
VEGLEWLQPA--PGVTSQKYVDDMVVSWSN---RRANHWIGTNKLGKDDGR-QGGTAVVDLNTKVYGT----
--------------DNLFVTDASIFPGMVTTNPSAYIVTVAERASAAILA
>QGI82521.1/256-810
YDYVVVGGGAGGLPVADRLS-EAGKKVLLIEKGPPSSGRWGGT-RKPD--WLGGTNLTRFDVPGLCNEI---
--W---ADSSGIAC-PDTDQ--MAGCVLGGGTAINAGLWWRPNPTDWDF--NFPDGWKAKD-MTTYEQRVFG
RIPGTRYPSMDGKLYLDQGFKVVAG-ALDKAGWNEVNALEKPGAKNRTYTHPPFMFSGGERGGPLATYLVSA
KARNNFKYWTNTQVRRVVRSGGHVTGLEVEPFSGAGYAGTVKLTPET--GRVILAAGTFGSAKILLRSGIGP
DDQLSVVAN-SSRDGGSMITKDQWI-NLPVGYNLEDHTNTDTVIKHP------SVVF----YDFYEAYDN-P
IPSDKNKY-LGQYSIIFCNLDIMTNLEVDARSGILAQAAPNIGPIIFDEISGADGRVRSMQWTARVE-----
PSLGETSNKSITISQYLGRGAK-SRGRMTITS-ALNTVVSGN--PYLNDA--EDKKAVVKALDNLRKAL-SG
VEGLEWLQPA--PGVTSQKYVDDMVVSWSN---RRANHWIGTNKLGKDDGR-QGGTAVVDLNTKVYGT----
--------------DNLFVTDASIFPGMVTTNPSAYIVTVAERASAAILA
>QGI96154.1/256-810
YDYVVVGGGAGGLPVADRLS-EAGKKVLLIEKGPPSSGRWGGT-RKPD--WLGGTNLTRFDVPGLCNEI---
--W---ADSSGIAC-PDTDQ--MAGCVLGGGTAINAGLWWRPNPTDWDF--NFPDGWKAKD-MTTYEQRVFG
RIPGTRYPSMDGKLYLDQGFKVVAG-ALDKAGWNEVNALEKPGAKNRTYTHPPFMFSGGERGGPLATYLVSA
KARNNFKYWTNTQVRRVVRSGGHVTGLEVEPFSGAGYAGTVKLTPET--GRVILAAGTFGSAKILLRSGIGP
DDQLSVVAN-SSRDGGSMITKDQWI-NLPVGYNLEDHTNTDTVIKHP------SVVF----YDFYEAYDN-P
IPSDKNKY-LGQYSIIFCNLDIMTNLEVDARSGILAQAAPNIGPIIFDEISGADGRVRSMQWTARVE-----
PSLGETSNKSITISQYLGRGAK-SRGRMTITS-ALNTVVSGN--PYLNDA--EDKKAVVKALDNLRKAL-SG
VEGLEWLQPA--PGVTSQKYVDDMVVSWSN---RRANHWIGTNKLGKDDGR-QGGTAVVDLNTKVYGT----
--------------DNLFVTDASIFPGMVTTNPSAYIVTVAERASAAILA
>CCT69443.1/256-810
YDYVVVGGGAGGLPVADRLS-EAGKKVLLIEKGPPSSGRWGGT-RKPD--WLGGTNLTRFDVPGLCNEI---
--W---ADSSGIAC-PDTDQ--MAGCVLGGGTAINAGLWWRPNPTDWDF--NFPDGWKAKD-MTTYEQRVFG
RIPGTRYPSMDGKLYLDQGFKVVAG-ALDKAGWNEVNALEKPGAKNRTYTHPPFMFSGGERGGPLATYLVSA
KARNNFKYWTNTQVRRVVRSGGHVTGLEVEPFSGAGYAGTVKLTPET--GRVILAAGTFGSAKILLRSGIGP
DDQLSVVAN-SSRDGGSMITKDQWI-NLPVGYNLEDHTNTDTVIKHP------SVVF----YDFYEAYDN-P
IPSDKNKY-LGQYSIIFCNLDIMTNLEVDARSGILAQAAPNIGPIIFDEISGADGRVRSMQWTARVE-----
PSLGETSNKSITISQYLGRGAK-SRGRMTITS-ALNTVVSGN--PYLNDA--EDKKAVVKALDNLRKAL-SG
VEGLEWLQPA--PGVTSQKYVDDMVVSWSN---RRANHWIGTNKLGKDDGR-QGGTAVVDLNTKVYGT----
--------------DNLFVTDASIFPGMVTTNPSAYIVTVAERASAAILA
>CEI70537.1/257-793
YDYIVVGGGAGGLPMADRLS-EAGKKVLLIEKGPPSSGRWGGT-RKPD--WLQGTNLTRFDVPGLCNQL---
--W---VDSAGIAC-PDTDQ--MAGCVLGGGTAVNAGLWWRPTPEDWDY--NFPDGWKAKD-MAKYEQRVFS
RIPGTSVPSMDGKLYLDQGFKVVAG-ALGKAGWKEVNALKEPTAKNHTYTHPPFMFSGGERGGPLATYLVSA
DKRSNFKKWTNTQVRRLVRSGGHVTGVEVEPFAGAGFVGTVKLTPET--GRVILAAGTFGSAKILLRSGIGP
DDQLEIVAN-SSRDGGSMIKKDQWI-NLPVGYNLEDHTNTDTVIKHP----DV--VF----YDFYEAWTN-P
PPADEDKY-L------------------DARSGILAQAAPNIGPVIFDEIRGADNRVRSMQWTARVE-----
ASLGETDTKAMTISQYLGRGAK-SRGRMTITS-ALNTVVSGN--PFLNDA--EDKKAVVKALDNLRKAL-SG
VKDLEWLQPA--PGVSSQQYVDDMVVSWSN---RRANHWIGTNKLGKDDGR-QGGTAVVDLNTKVYGT----
--------------DNLFITDASIFPGMVTTNPSAYFVTASEKASDAILA
>CEF84725.1/254-790
YDYVVVGGGAGGLPIADRLS-EAGKKVLLIEKGPPSTGRWGGT-RKPD--WLKGTDLTRFDVPGLCNQL---
--W---VDSAGIAC-PDTDQ--MAGCVLGGGTAVNAGLWWRPTPEDWDY--NFPDGWKAKD-MAKYEQRVFS
RIPGTMVPSMDGKLYLDQGFKVVAG-ALNKAGWGEVNALKEPTAKNHTYTHPPFMFSGGERGGPLATYLVSA
SKRNNFKLWTNTQVRRLVRSGGHVTGLEVEPFAGSGYAGTVKLTPET--GRVILAAGTFGSAKILLRSGIGP
EDQLDIVSK-SSRDGSSMIKKDQWI-NLPVGYNLEDHTNTDAVIKHP----DV--VF----YDFYEAWDT-P
NAGDKSKY-L------------------DARSGILAQAAPNIGPIIFDEIRGADNRVRSMQWTARVE-----
ASLGENDTKAMTLSQYLGRGAK-SRGRMTITS-ALNTVVSGN--PFLNDP--EDKKAVVKALDNLRKAL-SG
VKDLVWLQPA--PSVSSQQYVDDMVVSWSN---RRANHWIGTNKMGKDDGR-QGGTAVVDLNTKVYGT----
--------------DNLFITDASIFPGMVTTNPSAYFVTASEKASDAILA
>CZS74890.1/254-790
YDYVVVGGGAGGLPIADRLS-EAGKKVLLIEKGPPSTGRWGGT-RKPD--WLKGTDLTRFDVPGLCNQL---
--W---VDSAGIAC-PDTDQ--MAGCVLGGGTAVNAGLWWRPTPEDWDY--NFPDGWKAKD-MAKYEQRVFS
RIPGTMVPSMDGKLYLDQGFKVVAG-ALNKAGWGEVNALKEPTAKNHTYTHPPFMFSGGERGGPLATYLVSA
SKRNNFKLWTNTQVRRLVRSGGHVTGLEVEPFAGSGYAGTVKLTPET--GRVILAAGTFGSAKILLRSGIGP
EDQLDIVSK-SSRDGSSMIKKDQWI-NLPVGYNLEDHTNTDAVIKHP------DVVF----YDFYEAWDT-P
NAGDKSKY-L------------------DARSGILAQAAPNIGPIIFDEIRGADNRVRSMQWTARVE-----
ASLGENDTKAMTLSQYLGRGAK-SRGRMTITS-ALNTVVSGN--PFLNDP--EDKKAVVKALDNLRKAL-SG
VKDLVWLQPA--PSVSSQQYVDDMVVSWSN---RRANHWIGTNKMGKDDGR-QGGTAVVDLNTKVYGT----
--------------DNLFITDASIFPGMVTTNPSAYFVTASEKASDAILA
>QPC72185.1/254-790
YDYVVVGGGAGGIPIADRLS-EAGKKVLLIEKGPPSTGRWGGT-RKPD--WLKGTDLTRFDVPGLCNQL---
--W---VDSAGIAC-PDTDQ--MAGCVLGGGTAVNAGLWWRPTPEDWDY--NFPDGWKAKD-MAKYEQRVFS
RIPGTMVPSMDGKLYLDQGFKVVAG-ALNKAGWGEVNALKEPTAKNHTYTHPPFMFSGGERGGPLATYLVSA
SKRNNFKLWTNTQVRRLVRSGGHVTGLEVEPFAGSGYAGTVKLTPET--GRVILAAGTFGSAKILLRSGIGP
EDQLDIVSK-SSRDGSSMIKKDQWI-NLPVGYNLEDHTNTDAVIKHP----DV--VF----YDFYEAWTT-P
NAGDKSKY-L------------------DARSGILAQAAPNIGPIIFDEIRGADNRVRSMQWTARVE-----
ASLGENDTKAMTLSQYLGRGAK-SRGRMTITS-ALNTVVSGN--PFLNDA--EDKKAVVKALENLRKAL-SG
MKDLVWLQPA--PSVSSQQYVDDMVVSWSN---RRANHWIGTNKMGKDDGR-QGGTAVVDLNTKVYGT----
--------------DNLFITDASIFPGMVTTNPSAYFVTASEKASDAILA
>E7D6C3_characterized/244-781
FDYIVVGAGAGGIPIADRLS-EKGHRVLLVEKGPPSTGRWGGS-LKPL--WLEKTDLTRFDVPGLCNQI---
--W---VDSDGIAC-TDTDQ--MAGCVLGGGTAVNAGLWWKANPKDWDE--NFPRGWKNSD-LRAATDRTFK
RIPGTTRPSQDGELYMHQGFDVIAN-GLEKAGWKNLPPNNAPTQKNHTFGSTTYMFAGGERGGPLATYLTTA
AERANFALWMNTPVRRALRSGSRVTGVELGCTVEGGAFGTVNVTPNT--GRVIVSAGTFGSAKFLFRSGIGP
NDQLEVVAN-SASDGKSFIAKDSWI-NLPVGHNLVDHVNTDTYFTHP----DV--VF----YDFYEAWTD-P
IEEDKNKY-L------------------SKRSGILAQAAPNIGPVFWDEIKGADGVVRQLQWTARVE-----
GEDQTNSSNTMIMSQYLGRGQT-SRGRMTIQP-SLTTIVSTP--PYLRDP--NDKAAVIQGIENIRKAL-SS
VTGLEFRLPT--ADQSTEAYVDGIEVSAAK---RRANHWMGTAKLGTDDGRKNGGTAVVDTNTRVYGT----
--------------DNLFVVDGSIFPGMVTGNPSAMIVAAAEHASDKILA
>AUS45835.1/297-831
YEYIIIGAGAGGIPLADRLT-AAGHSVLLIEKGPPSSGRYGGT-MKPE--WLEGTNLTRFDVPGLCNQI---
--W---HDSTGIAC-EDTDQ--MAGCVLGGGTAVNAGLWWKPSPKDWDY--NFPAGWKSSD-LAGATTRAFN
RIPGTTTPSLDGKLYRQEGFNVLAS-GFNQSGWQYIVPNDHPDQKNHTYGHTTYMFDHGERGGPLATYLASA
LARKNFTLWTDTAVKRIVRVGGHAVGVETECYGGNGHAGQVNVT----PGRVIVSAGTFGSAKLLMRSGIGP
ADQLAVVKA--SSDGATMVGSDDWI-DLPVGYNLVDHVNTDTIITHP----DV--VF----YDFYEAWDT-P
NPSDESAY-L------------------GNRTGILTQAAPNIGPMFWDEIKGPDGIVRQLQWTARVE----G
NDAFTTSKNAMTMSQYLGRGSV-SRGRMTITP-ALDTVVTTA--PYLHDD--FDKQAVIQGIKNLQAAL-SG
IQNLTWILPR--PNQTVEDFVNTMDVSPAT---RRANHWMGTAKLGYDDGR-TGGSAVVDANLKVYGT----
--------------DNIFVVDASVFPGQPTGNPSAMIVILAEQASTRLLS
>CBI54739.1/272-808
YDYIIVGAGAGGIPIADKLS-EAGKSVLLIEKGPPSTGRWQGT-LKPE--WLQGTNLTRFDVPGLCNQI---
--W---VDSAGIAC-TDTDQ--MAGCVLGGGTAVNAGLWWKPHPQDWDY--NFPEGWKSRD-TVPATNRVFG
RIPGTWHPSQDGKLYRQEGFNVLAS-GLSKSGWKQVIPNEAYNQKNHTFGHSTFMFSKGERGGPLATYLASA
AARKQFTLLTNAAVRRAVRNGSRVTGVELECLADGGLSGTINVTPNT--GRVIFAAGTFGSAKLLLRSGIGP
TDQLEVVKE--STDGATFIAKNQWI-NLPVGYNLMDHLNTDLIVTHP------DVVF----YDFYEAWNT-P
NEGDKSAY-L------------------QNRSGILAQAAPNIGPLMWDELKGSDNIVRTLQWTARVE----G
SDQYTTSKNAMTLSQYLGRGVV-SRGRMTIST-GLDTNVAEH--PYLHND--VDLQTVIQGIKNLQAAL-NV
IPNISWVLPP--PNTTVEFFVNNMIVSPSN---RRANHWMGTAKLGKDDGR-TGGSAVVDLNTKVYGT----
--------------DNLFVVDASIFPGMTTGNPSAMIVIASEHAAQKILA
>Q7S0Y1_characterized/274-810
YDYIIVGAGAGGIPIADKLS-EAGKSVLLIEKGPPSTGRWKGT-MKPE--WLQGTNLTRFDVPGLCNQI---
--W---VDSAGIAC-TDTDQ--MAGCVLGGGTAVNAGLWWKPHPQDWNY--NFPEGWKSRD-TVPATNRVFG
RIPGTWHPSQNGKLYRQEGFNVLAS-GLSKSGWKEVIPNDAYNQKNHTFGHSTFMFAKGERGGPLATYLVTA
VARKQFTLWTNVAVRRAVRNGSRITGVELECLTDGGLSGTVNVTPNT--GRVIFAAGTFGSAKLLLRSGIGP
TDQLEIVKG--STDGPTFISKDQWI-NLPVGYNLMDHLNTDLIITHP----DV--VF----YDFYEAWNT-P
IEGDKSAY-L------------------QNRSGILAQAAPNIGPLMWDELKGSDNIIRTLQWTARVE----G
SDQYTTSKHAMTLSQYLGRGVV-SRGRMAISS-GLDTNVAEH--PYLHND--VDKQTVIQGIKNLQAAL-NV
IPNLSWVLPP--PNTTVESFINNMIVSPSN---RRSNHWMGTAKLGKDDGR-TGGSAVVDLNTKVYGT----
--------------DNLFVVDASIFPGMTTGNPSAMIVIASEHAAQKILA
>CDP28002.1/254-789
YDYIVVGGGAGGIPVADKLS-AAGHSVLLIEKGPPSSGRWGGT-MKPK--WLEGTNLTRFDVPGLCNQI---
--W---VDSAGIAC-TDTDQ--MAGCVLGGGTAVNAGLWWKPPASDWDY--NFPAGWKSKD-VEAAANRVFD
RIPGTFKPSADGVLYRREGFDVLSS-GLRKSGYKEVVANQSPNEKNGAFAHTHFMFRYGERDGPLATYLVSA
NNRDNFDLWTGSAVRRAIRTGGKVTGVELECLRDGGYSGEVKIS--A-KGGVIFSAGTFGSAKLLMRSGIGP
RDQLEIVAG--SKDGETFISRDQWI-DLPVGSNLIDHLNTDLILTHP------DVVF----YDFYEAWTA-P
NEGDKERY-L------------------NNRTGILTQAAPNIGPMVWEEVTPSDGIPRQFQWTARVE----G
DGRITDSPHAMTLSQYLGRGVV-SRGRMTITP-GLATAVSEH--PYLHNA--GDKEAVIAGIKKLQAAL-NV
IPNITWVLPP--PTGTVEDYVNGLPVSPSA---RRSNHWMGTAKLGTDDGR-EGGTAVVDLDTKVYGT----
--------------DNLFVVDASIFPGMSTGNPSGMIVIAAEKAAERILA
>VBB79670.1/253-788
YDYIVVGGGAGGIPVADKLS-AAGHSVLLIEKGPPSSGRWGGT-MKPK--WLEGTNLTRFDVPGLCNQI---
--W---VDSAGIAC-TDTDQ--MAGCVLGGGTAVNAGLWWKPPASDWDY--NFPAGWKSKD-VEAAANRVFD
RIPGTFKPSADGVLYRREGFDVLSS-GLRKSGYKEVVANQSPNEKNGAFAHTHFMFRYGERDGPLATYLVSA
NNRDNFDLWTGSAVRRAIRAGGKVTGVELECLRDGGYSGEVKIS--A-KGGVIFSAGTFGSAKLLMRSGIGP
RDQLEIVAG--SKDGETFISRDQWI-DLPVGSNLIDHLNTDLILTHP------DVVF----YDFYEAWTA-P
NEGDKERY-L------------------NNRTGILTQAAPNIGPMVWEEVTPSDGIPRQFQWTARVE----G
DGRITDSPHAMTLSQYLGRGVV-SRGRMTITP-GLATAVSEH--PYLHNA--GDKEAVIAGIKKLQAAL-NV
IPNITWVLPP--PTGTVEDYVNGLPVSPSA---RRSNHWMGTAKLGTDDGR-EGGTAVVDLDTKVYGT----
--------------DNLFVVDASIFPGMSTGNPSGMIVIAAEKAAERILA
>AEO64604.1/249-785
YDYIVVGAGAGGIPVADKLS-QAGHKVLLIEKGPPSTGQWNGT-MGPD--WLKGTGLTRFDVPGLCNEI---
--W---VNSAGVAC-TDTDQ--MAGCVLGGGTAVNAGLWWKPNPLDWDE--NFPDGWKSTD-LADATSRVFS
RIPGTWHPSMDGKLYRQEGFDVLSG-GLSKSGWKSVVPNDAPTEKNHTFGHSTFMFSGGERGGPLATYLATA
YARPNFSLWTGTAVRRAVRNGSEVTGVELECLTDGGYNGTVKLN--P-KGGVIFSAGTFGSAKLLFRSGIGP
SDQLEVIAS--SKDGATFSPKSDWI-NLPVGYNLMDHLNTDLIITHP------DVVF----YDFYQAWDS-P
IPADENSY-L------------------KNRTGILAQAAPNIGPMMWDQVTPSDGIVRQLQWTCRVE----G
DSHYTNSTHAMTLSQYLGRGVV-SRGRMTISP-GLATVVSTA--PYLHND--GDLEAVIQGIKNVQNAL-NI
IPNLTWVLPP--PNGTVEDYVNGLLVTPSA---RRSNHWMGTAKIGTDDGRQANGSAVVDLNTRVYGT----
--------------DNLFVVDASIFPGMPTGNPSAMIVIAAEQAATKILA
>E7D6B9_characterized/249-784
YDYIVVGAGAGGITVADKLS-EAGHKVLLIEKGPPSTGLWNGT-MKPE--WLEGTDLTRFDVPGLCNQI---
--W---VDSAGIAC-TDTDQ--MAGCVLGGGTAVNAGLWWKPHPADWDD--NFPHGWKSSD-LADATERVFS
RIPGTWHPSQDGKLYRQEGFEVISQ-GLANAGWREVDANQEPSEKNRTYSHSVFMFSGGERGGPLATYLASA
AQRSNFNLWVNTSVRRAIRTGPRVSGVELECLADGGFNGTVNLK--E-GGGVIFSAGAFGSAKLLLRSGIGP
EDQLEIVAS--SKDGETFISKNDWI-KLPVGHNLIDHLNTDLIITHP------DVVF----YDFYAAWDN-P
ITEDKEAY-L------------------NSRSGILAQAAPNIGPLMWEEVTPSDGITRQFQWTCRVE----G
DSSKTNSTHAMTLSQYLGRGVV-SRGRMGITS-GLTTTVAEH--PYLHND--GDLEAVIQGIQNVVDAL-SQ
VPDLEWVLPP--PNTTVEEYVNSLIVSPAN---RRANHWMGTAKMGLDDGR-SGGSAVVDLNTKVYGT----
--------------DNLFVVDASIFPGMSTGNPSAMIVIVAEQAAQRILS
>G2QFY4_characterized/249-784
YDYIVVGAGAGGITVADKLS-EAGHKVLLIEKGPPSTGLWNGT-MKPE--WLESTDLTRFDVPGLCNQI---
--W---VDSAGIAC-TDTDQ--MAGCVLGGGTAVNAGLWWKPHPADWDE--NFPEGWKSSD-LADATERVFK
RIPGTSHPSQDGKLYRQEGFEVISK-GLANAGWKEISANEAPSEKNHTYAHTEFMFSGGERGGPLATYLASA
AERSNFNLWLNTAVRRAVRSGSKVTGVELECLTDGGFSGTVNLN--E-GGGVIFSAGAFGSAKLLLRSGIGP
EDQLEIVAS--SKDGETFTPKDEWI-NLPVGHNLIDHLNTDLIITHP------DVVF----YDFYAAWDE-P
ITEDKEAY-L------------------NSRSGILAQAAPNIGPMMWDQVTPSDGITRQFQWTCRVE----G
DSSKTNSTHAMTLSQYLGRGVV-SRGRMGITS-GLSTTVAEH--PYLHNN--GDLEAVIQGIQNVVDAL-SQ
VADLEWVLPP--PDGTVADYVNSLIVSPAN---RRANHWMGTAKLGTDDGR-SGGTSVVDLDTKVYGT----
--------------DNLFVVDASVFPGMSTGNPSAMIVIVAEQAAQRILA
>Myrth2p4_007444/249-784
YDYIVVGAGAGGITVADKLS-EAGLKVLLIEKGPPSTGLWNGT-MKPE--WLEGTDLTRFDVPGLCNQI---
--W---VDSAGIAC-TDTDQ--MAGCVLGGGTAVNAGLWWKPHPGDWDD--NFPDGWKSSD-LAEATERVFS
RIPGTWHPSQDGKLYRQEGFEVIST-GLANDGWKEVDANAEPSEKNHTFAHSVFMFSGGERGGPLATYLASA
AQRSNFNLWVNTSVRRAVRSGSKVTGVELECLTDGGFNGTVSLN--E-GGGVIFSAGTFGSAKLLLRSGIGP
EDQLEIVAS--SKDSETFTAKSDWI-NLPVGYNLIDHLNTDLIITHP----DV--VF----YDFYEAWDE-P
IPEDKEAY-L------------------EERSGILAQAAPNIGPMMWDQVTPSDGIPRQFQWTCRVE----G
DSSKTNSTHAMTLSQYLGRGVV-SRGRMGITT-GLTTTVAEH--PYLHND--GDLEAVIQGIQNVVDSL-SK
VSDLEWVLPP--PNSTVEEYVNSLIVSPAN---RRANHWMGTAKLGTDDGR-NGGSSVVDLDTKVYGT----
--------------DNLFVVDASIFPGMVTGNPSAMIVIVAEQAAQRILA
>XP_003710939.1/277-808
FDYIVVGAGAGGITVADKLS-EKGHSVLLIEKGPPSTGYWGGT-MRPD--WLNETKLTRFDVPGLCNQI---
--W---ADSVGVAC-TDMDQ--MAGCVLGGGVAVNAGLWWKPHPLDWDE--NFPAGWKSSD-TRQATDRVFS
RIPGTVRPSQDGRIYYDQGFNVLSS-GLSSAGWQRIDPNSSPDRKNRTFGHSTFMFSGGERGGPLATYLKTA
SERPNFRLITDTSVRRLIRSGGRVTGVEIEATG-HGYAGVVNVTAST--GRVILSAGVFGTAKVLFRSGIGP
ADSLATVKA-SASDGASMISESEWI-DLPVGYNLVDHVNTDTIVDHP----DV--VF----YDFYEAWDH-P
NPSDEQKY-L------------------GSRTGILAQAAPNIGPLFWEEVRGADGVVRQFQWTARVE-----
----GTTNTSMTMSMYLGRGLT-SRGRMSITS-RLDTRVVTP--PYLRDD--NDRLAVIQSLDNVRASL-AA
VQNLTWHVPS--LNQTSEAYVNSLLTTPAQ---RRANHWMGTTKLGTDDGR-SGGTAVIDTNTKVYGT----
--------------DNLFVVDASIFPGMVTSNPSAMIVIAAEHAATKIMA
>QBZ63547.1/277-808
FDYIVVGAGAGGITVADKLS-EKGHSVLLIEKGPPSTGYWGGT-MRPD--WLNETKLTRFDVPGLCNQI---
--W---ADSVGVAC-TDMDQ--MAGCVLGGGVAVNAGLWWKPHPLDWDE--NFPAGWKSSD-TRQATDRVFS
RIPGTVRPSKDGRIYYDQGFNVLSS-GLSSAGWQRIDPNSSPDRKNRTFGHSTFMFSGGERGGPLATYLKTA
SERPNFRLITDTSVRRLIRSGGRVTGVEIEATG-HGYAGVVNVTAST--GRVVLSAGVFGTAKVLFRSGIGP
ADSLATVKA-SASDGASMISESEWI-DLPVGYNLVDHVNTDTIVDHP----DV--VF----YDFYEAWDH-P
NPSDEQKY-L------------------GSRTGILAQAAPNIGPLFWEEVRGADGVVRQFQWTARVE-----
----GTTNTSMTMSMYLGRGLT-SRGRMSITS-RLDTRVVTP--PYLRDD--NDRLAVIQSLDNVRASL-AA
VQNLTWHVPS--LNQTSEAYVNSLLTTPAQ---RRANHWMGTTKLGTDDGR-SGGTAVIDTNTKVYGT----
--------------DNLFVVDASIFPGMVTSNPSAMIVIAAEHAATKIMA
>AEO61303.1/37-512
YDYIVVGSGAGGIPVADRLS-EAGHKVLLIEKGPPSTGRWGGI-MKPE--WLIGTNLTRFDVPGLCNQI---
--W---ADPTGAIC-TDVDQ--MAGCMLGGGTAVNAGLWWKPHPADWDV--NFPEGWHSED-MAEATERVFE
RIPGTITPSMDGKRYLSQGFDMLGG-SLEAAGWEYLVPNEHPDRKNRTYGHSTFMYSGGERGGPLATYLVSA
VQREGFTLWMNTTVTRIIREGGHATGVEVQSEA--GQAGIVPLTPKT--GRVIVSAGAFGSAKLLFRSGIGP
KDQLNIVKN--STDGPSMISEDQWI-ELPVGYNLNDHVGTDIEIAHP----DV--VF----YDYYGAWDE-P
IVEDTERY-V------------------ANRTGPLAQAAPNIGPIFWETIKGSDGVSRHLQWQARVE-----
--------GKLNSSR--------SRGRMTITR-RLNTVVSTP--PYLRDE--YDREAVIQGIANLRESL-KG
VANLTWITPP--SNVTVEDFVDSIPATPAR---RCSNHWIG-------------------------------
-------------------------------NPSAAIVIAAEYAAAKILA
>Myrth2p4_000359/37-566
YDYIVVGSGAGGIPVADRLS-EAGHKVLLIEKGPPSTGRWGGV-MKPE--WLFGTDLTRFDVPGLCNQI---
--W---ADPTGAIC-TDVDQ--MAGCMLGGGTAVNAGLWWKPHPADWDV--NFPDGWHSED-LVEATERVFE
RIPGTITPSMDGKRYLSEGFDMLGG-SLEAAGWEYLVPNEHPDKKNRTYGHSTFMYSGGERGGPLATYLVSA
VEREGFTLWMNTTVKRIIREGGHATGVEVEDKG--GHAGIVPLT--PKTGRVILSAGAFGSAKLLFRSGIGP
KDQLNIVKN--SADGPTMISEDEWI-ELPVGYNLNDHVGTDIEISHP----DV--VF----YDYYAAWDE-P
IVEDTERY-L------------------DNRTGPLAQAAPNIGPIFWEIIEGSDGVSRHLQWQARVE-----
----GKTNTSMTITQYLGTGSK-SRGRMTITR-QLNTLVSTP--PYLRDE--YDREAVIKGIANLRESL-KG
VANLTWITPP--LNVTVEDFVDSIPATPAR---RCSNHWIGTAKIGPDDGR-DGGTSVVDLNTKVYGT----
--------------DNIFVVDASIFPGHITGNPSAAIVIAAEHAATKILA
>AEO71029.1/36-566
YDYIVVGSGAGGIPMADRLS-EAGHKVLLIEKGPPSTGRWGGT-MKPN--WLTNTNLTRFDVPGLCNEI---
--W---ADPTGIVC-TDVDQ--MAGCVLGGGTAVNSGLWWKPHPDDWDV--NFPDGWRSKD-VAAATDRVFS
RIPGTICPSMDGKWYYPQGFDMLGG-SLKAAGWNYIVPNDHPDMKNRTYGHSTFMFSGGERGGPLATYLATA
SSRKNFTLWTNTIAKRVVRQGGHATGVEVECNG-AGHAGVVSLTPNT--GRVIISAGAFGSAKLLFRSGIGP
TDQLNIVKN--STDGPTMISSDQWI-NLPVGYNLNDHVGTDIEIAHP----SV--VF----YDYYGAWSK-P
IASDAQQY-I------------------ANRSGPLAQAAPNLGPIAWQIIKGSDGISRHIQWQARVE-----
----GSKSTSMTITQYLGTGTV-SRGRMTITR-QLNTVVSTP--PYLRDA--HDKEAVIQGIDDFRNSL-KD
VANLTWINPR--ADVTSEQFVNSIPATPAR---RCSNHWIGTAKLGTDDGR-SGGTAVVDLDTKVYGT----
--------------DNIFVVDASIFPGHITGNPSAAIVIASEHAVTRILA
>CBI59551.1/31-524
YDYIIIGSGAGGVPIADRLS-EAGHTVLLIEKGHLSSGRWGGT-MKPA--WLTGTNLTRFDVPGLCNQI---
--W---ADPVGVSC-TDIDQ--MAGCILGGGTAVNAGLWWKPHPVDWDS--NFPTGWQSKD-MEAATQKVFS
RIPGTTHPSVDGKRYLAQG--------------------------------------GAERGGPLATYLLSA
SGRKNFSLWTNTIAKRVVRSGGHVTGVELECNG-AGYTGTVSVTPET--GRVILAAGAFGSAKLLFRSGIGP
TDQLNVVKN--SADGETMIGSDSWI-NLPVGYNLNDHVGTDIEIAHP----DV--VF----YDYYAAWNK-P
IVEDKDQY-L------------------NTRTGPLAQAAPNIGPIFWEIINGKDGTPRHLHWQARVE-----
----GSRNTSMTVTQYLGTGSV-SRGRMVITR-QLNTVVSIP--PYLRNE--ADKAAVIQGLVSLQESL-KD
IPHLTWINPR--PNVTAEQFVNSIPAIPSR---RGSNHWIGTAKMGTDDGR-TGGTAVVDLDTKVYGT----
--------------GNLFVVDASIFPGMVTANPSAAIVIAAEHAANRILA
>CDP30346.1/7-512
YDYVIVGSGAGGIPMADRLS-EAGHKVLLIEKGPPSSGRWGGT-MKPA--WLQGTNLTRFDVPGLCNQV---
--RSHIRL-PRLTC----------------GTAVNAGLWWKPHPEDWDT--NFPAGWQTKD-LAAATDRVFS
RIPGTITPSVDGKRYLSQGFDVLGG-SLRAAGWEYVVPNETPEKKNRTIGHSTFMFSGGERGGPLATYLVTA
SGRNTFTLWTNTIAKRIIRTGGHATGVEVECNR-GGHAGVVNLT--P-NGRVISAAGAFGSAKLLFRSGIGP
TDQLNIVKN--STDGPTMIDSAQWI-NLPVGYNLNDHVGTDIEIAHP----DV--VF----YDYYAAWRS-P
IASDAETY-L------------------ANRTGPFAQAAPNIGPIFWEIIKGGDGTDRHLHWQARVE-----
----GLTNTSMTVTQYLGTGST-SRGRMTITR-QLNTVVSTP--PYLRTE--HDKQAVVEGLISLQKSL-AN
VANLTWITPR--PGVSAEQFVNS----------------VRTAKMGTDDGR-SGGTSVVDLNTKVYGT----
--------------DNIFVVDASIFPGMITANPSAAIVIVSEHAATKILT
>VBB83543.1/1-486
--------------------------------------------MKPA--WLQGTNLTRFDVPGLCNQI---
--W----DPTGVSC-TDIDQ--MAGCVLGGGTAVNAGLWWKPHPEDWDT--NFPAGWQTKD-LAAATDRVFS
RIPGTITPSVDGKRYLSQGFDVLGG-SLRAAGWEYVVPNETPEKKNRTIGHSTFMFSGGERGGPLATYLVTA
SGRNTFTLWTNTIAKRIIRTGGHATGVEVECNR-GGHAGVVNLT--P-NGRVISAAGAFGSAKLLFRSGIGP
TDQLNIVKN--STDGPTMIDSAQWI-NLPVGYNLNDHVGTDIEIAHP----DV--VF----YDYYAAWRS-P
IASDAETY-L------------------ANRTGPFAQAAPNIGPIFWEIIKGGDGTDRHLHWQARVE-----
----GLTNTSMTITQYLGTGST-SRGRMTITR-QLNTVVSTP--PYLRTE--HDKQAVVEGLISLQKSL--N
VANLTWITPR--PGVSAEQFVNSIPAIPGR---RGSNHWIGTAKMGTDDGR-SGGTSVVDLNTKVYGT----
--------------DNIFVVDASIFPGMITANPSAAIVIVSEHAATKILA
>XP_360402.1/264-799
YDYVVVGAGAGGIPIADKLS-EAGKSVLLIEKGPPSTGRWGGN-LKPS--WLQGTDLTRFDVPGLCNQI---
--W---VDSNGIAC-DDTDQ--MAGCVLGGGTAVNAGLWWKPYTPDWDQ--VFPSGWKASD-MAGATSRVFN
RIPGTETPSQDGKRYRTEGLNTLMG-GLKSAGWAEVSSLREPDRKNRTVMPGPFMFANGERGGPLATYLDTA
SKRSNFKLWMNTAVKRVVREGGHVTGLEVEPFRNGGYVGTVQLT--P-GGRVILSAGTFGSAKLLMRSGIGR
KDQLEIVKG--SRDGPTMVDEASWI-PLPVGDNLVDHVNTDTVVSHP------NVVF----YDFYEAWTS-P
NPADKDAY-L------------------SKRSGILAQAAPNIGPLFFDQIRGADGKTRHIQWTARVE-----
GSLGAPNGKTMTMSQYLGTGST-SRGQMSITS-GLSTVVSTH--PYLHTE--GDKAAVIQGIVNIQNAL-KG
VTGLKFEFPN--ATTTAADYVASMPVSPSN---RRANHWMGTAKLGTDDGRQSGGTAVVDTNTRVFGT----
--------------DNLFVVDASIFPGMVTTNPSAYIVVASERAAERILA
>QBZ59729.1/264-799
YDYVVVGAGAGGIPIADKLS-EAGKSVLLIEKGPPSTGRWGGN-LKPS--WLQGTDLTRFDVPGLCNQI---
--W---VDSNGIAC-DDTDQ--MAGCVLGGGTAVNAGLWWKPYTPDWDQ--VFPSGWKASD-MAGATSRVFN
RIPGTETPSQDGKRYRTEGLNTLMG-GLKSAGWAEVSSLREPDRKNRTVMPGPFMFANGERGGPLATYLDTA
SKRSNFKLWMNTAVKRVVREGGHVTGLEVEPFRNGGYVGTVQLT--P-GGRVILSAGTFGSAKLLMRSGIGR
KDQLEIVKG--SRDGPTMVDEASWI-PLPVGDNLVDHVNTDTVVSHP------NVVF----YDFYEAWTS-P
NPADKDAY-L------------------SKRSGILAQAAPNIGPLFFDQIRGADGKTRHIQWTARVE-----
GSLGAPNGKTMTMSQYLGTGST-SRGQMSITS-GLSTVVSTH--PYLHTE--GDKAAVIQGIVNIQNAL-KG
VTGLKFEFPN--ATTTAADYVASMPVSPSN---RRANHWMGTAKLGTDDGRQSGGTAVVDTNTRVFGT----
--------------DNLFVVDASIFPGMVTTNPSAYIVVASERAAERILA
>XP_756097.1/265-799
FDYVVVGGGAGGIVVADRLS-EAGHSVLLIEKGPPSTGRWGGT-MKPD--WLVGTNLTRFDVPGLCNQI---
--W---HDSAGIAC-DDIDQ--MAGCVLGGGTAVNAALWWKPYPLDWTY--NFPAGWQAED-MVSLTNRVFN
RIPWTVRPSADGKIYMQQGYSVIAG-GLQAAGWQELTLNDNPSAKNHTYGHTPYMFSHGERGGPLATYLVSA
SERNNFKLWMNTTVKRVVRTAGHVTGVEVEPFLDGGYEGVVNVT----AGRVVLSAGTFGSARILMRSGIGP
SDQLEIVKS--SSDGPTMIDESAWI-NLPVGMNLVDHVNTDTVATHP----DI--VF----YDFYAAYDD-P
IQSDASSY-L---------------ISD-NRIGILTQSAPNIGPIFFDEIRGADGITRQIQWTARME-----
GGHGTPDDHAVVMSQYLGRGST-SRGRMTITA-NLDTVVSTL--PYLRDQ--HDVDAVIQGLVNLQNAL--K
GVGLNWTYPA--PNITAEEFVNTMEITAST---RRANHWLGTCKMGTDDGR-TGGTAVVDTNTKVYGT----
--------------DNLFVVDGSIFPGMVTSNPSAYIAIAAERAADRILA
>QRD90948.1/304-838
YDYIVVGGGAGGIPVADRLS-EAGHSVLLIEKGPPSSGRWGGT-MKPS--WLDDTNLTRFDVPGLCNQI---
--W---VDSNGIAC-SDTDQ--MAGCVLGGGTAVNAGLWWRPNPVDWDY--NFPEGWQSSD-MQAPADRVFS
RIPGTTTPSTDGKLYYQQGADILFN-GLQSAGWSSVTLNDVPAQKTKTFGHAPFMFSGGERGGPMGTYLVSA
SERDNFARWSNTTVKRVVREGGRITGVEVEATLNGGYAGTVNVT--ANTGRVILSAGTFGTPKVLMRSGIGP
KDQLSIVKN--STDGETMIAESEWI-ELPVGENLVDHVNTDVVVTHP----DV--VF----YDFKAAYKT-P
IESDATSY-L------------------NDRTGIFAQAAPNIGPIIFDEVTGSDGIKRQIQWTARVE-----
GGHDTPDGHAMTISQYLGRGST-SRGRMTITA-GLDTVVSTL--PFLRDE--SDVNAVIQGIQNLKMAL--N
GTGFTWNYPS--RNTSIAEFVKTMPITAGT---RRANHWMGTCKIGTDDGR-TGGSAVVDLNTKVYGT----
--------------DNLFVVDASIFPGMITTNPSAYIVTVAEHAAEKILA
>BAE61169.1/254-788
YDYIVVGGGAGGIPVADRLS-EAGHSVLLIEKGPPSSGRWGGT-MKPS--WLDDTNLTRFDVPGLCNQI---
--W---VDSNGIAC-SDTDQ--MAGCVLGGGTAVNAGLWWRPNPVDWDY--NFPEGWQSSD-MQAPADRVFS
RIPGTTTPSTDGKLYYQQGADILFN-GLQSAGWSSVTLNDVPAQKTKTFGHAPFMFSGGERGGPMGTYLVSA
SERDNFARWSNTTVKRVVREGGRITGVEVEATLNGGYAGTVNVT--ANTGRVILSAGTFGTPKVLMRSGIGP
KDQLSIVKN--STDGETMIAESEWI-ELPVGENLVDHVNTDVVVTHP----DV--VF----YDFKAAYKT-P
IESDATSY-L------------------NDRTGIFAQAAPNIGPIIFDEVTGSDGIKRQIQWTARVE-----
GGHDTPDGHAMTISQYLGRGST-SRGRMAITA-GLDTVVSTL--PFLRDE--SDVNAVIQGIQNLKMAL--N
GTGFTWNYPS--RNTSIAEFVKTMPITAGT---RRANHWMGTCKIGTDDGR-TGGSAVVDLNTKVYGT----
--------------DNLFVVDASIFPGMITTNPSAYIVTVAEHAAEKILA
>QMW31885.1/308-842
YDYIVVGGGAGGIPVADRLS-EAGHSVLLIEKGPPSSGRWGGT-MKPS--WLDDTNLTRFDVPGLCNQI---
--W---VDSNGIAC-SDTDQ--MAGCVLGGGTAVNAGLWWRPNPVDWDY--NFPEGWQSSD-MQAPADRVFS
RIPGTTTPSTDGKLYYQQGADILFN-GLQSAGWSSVTLNDVPAQKTKTFGHAPFMFSGGERGGPMGTYLVSA
SERDNFARWSNTTVKRVVREGGRITGVEVEATLNGGYAGTVNVT--ANTGRVILSAGTFGTPKVLMRSGIGP
KDQLSIVKN--STDGETMIAESEWI-ELPVGENLVDHVNTDVVVTHP----DV--VF----YDFKAAYKT-P
IESDATSY-L------------------NDRTGIFAQAAPNIGPIIFDEVTGSDGIKRQIQWTARVE-----
GGHDTPDGHAMTISQYLGRGST-SRGRMTITA-GLDTVVSTL--PFLRDE--SDVNAVIQGIQNLKMAL--N
GTGFTWNYPS--RNTSIAEFVKTMPITAGT---RRANHWMGTCKIGTDDGR-TGGSAVVDLNTKVYGT----
--------------DNLFVVDASIFPGMITTNPSAYIVTVAEHAAEKILA
>QMW43910.1/308-842
YDYIVVGGGAGGIPVADRLS-EAGHSVLLIEKGPPSSGRWGGT-MKPS--WLDDTNLTRFDVPGLCNQI---
--W---VDSNGIAC-SDTDQ--MAGCVLGGGTAVNAGLWWRPNPVDWDY--NFPEGWQSSD-MQAPADRVFS
RIPGTTTPSTDGKLYYQQGADILFN-GLQSAGWSSVTLNDVPAQKTKTFGHAPFMFSGGERGGPMGTYLVSA
SERDNFARWSNTTVKRVVREGGRITGVEVEATLNGGYAGTVNVT--ANTGRVILSAGTFGTPKVLMRSGIGP
KDQLSIVKN--STDGETMIAESEWI-ELPVGENLVDHVNTDVVVTHP----DV--VF----YDFKAAYKT-P
IESDATSY-L------------------NDRTGIFAQAAPNIGPIIFDEVTGSDGIKRQIQWTARVE-----
GGHDTPDGHAMTISQYLGRGST-SRGRMTITA-GLDTVVSTL--PFLRDE--SDVNAVIQGIQNLKMAL--N
GTGFTWNYPS--RNTSIAEFVKTMPITAGT---RRANHWMGTCKIGTDDGR-TGGSAVVDLNTKVYGT----
--------------DNLFVVDASIFPGMITTNPSAYIVTVAEHAAEKILA
>AOW70087.1/260-798
YDYVIVGAGAGGIPLADKLS-ESGKSVLLIEKGPPSSGRWGGN-NKPA--WLDGTNLTRYDVPGLCNEI---
--W---VDSAGIAC-TDTDQ--MAGCVLGGGTAINAGLWWKPYTADWDY--NFPTGWKASD-MAGATSRVFS
RIPGTDHPSQDGKIYLTQGYDVLAS-GLRKGGWKEVTANAANNEKNRTFAHTAYMYSHGERGGPMATYLDSA
SKRSNFKLWMQTSVKRVVRQGGHITGIEVEPYLKGGYQGVVNVTPVT--GRVILSAGTFGSAKLLMRSGIGP
QDQLEVVKA-SATDGATMISSDNWI-NLPVGYNLEDHTNTDLVIEHP------NVVF----YDFYEAFDK-P
NTTDKDMY-L------------------GKRSGILAQAAPNIGPMMWDEIKGADGIVRQMQWTSRVE-----
GSAGVKNGYAMTLSQYLGRGAT-SRGRMTITP-TLNTVVSTV--PYLRDP--EDVNAVIQGIKNVQAAISQN
IPDLKWAVPP--PDQSVEDFVKNMVVATSN---RRANHWIGTSKMGTDDGRKNNGTAVVDLNTKVYGT----
--------------DNLFVVDAGIFPGMVTTNPSAYIVVAAEKAAEKILA
>CBI53519.1/252-788
FDYVVVGGGAGGIPAADKLS-ESGKSVLLIEKGFASTGEHGGT-LKPE--WLSGTSLTRFDVPGLCNQI---
--W---VDSEGIAC-SDTDQ--MAGCLLGGGTAINAGLWYKPYTKDWDY--LFPSGWKASD-VAGATTRALS
RIPGTSTPSQDGKRYLQQGFEVLAS-GLKAGGWKEVDALKDNNQKNRTYAHTPYMYIGGQRGGPLATYLVSA
KKRSNFKLWLNTAVKRVIREGGHITGVEVEAFRNGGYSGIIPVTKTT--GRVVLSAGTFGSAKILMRSGIGP
KDQLEVVKA--SADGPTMISNSSWI-NLPVGYNLDDHLNTDTVIQHN----NV--TF----YDFYEAWTN-P
NTTDKNLY-L------------------NGRSGILAQAAPNIGPMFWEEITGADGIVRQLQWTARVE-----
GSFEIPNGYAMTMSQYLGRGAT-SRGRMTLSP-TLNTVVSDV--PYLKDT--NDKAAVVQGIANLQKAL-SN
VKGLTWAYPS--PGQSAADYVDKQPVTYQS---RRSNHWMGTAKMGVDDGRSNGGSSVVDTNTRVWGT----
--------------DNLYVVDASIFPGVPTTNPTSYIVIAAEHAAAKILA
>Q7RXM0_characterized/253-788
FDYIVVGGGAGGIPVADKLS-ESGKSVLLIEKGFASTGEHGGT-LKPE--WLNNTSLTRFDVPGLCNQI---
--W---KDSDGIAC-SDTDQ--MAGCVLGGGTAINAGLWYKPYTKDWDY--LFPSGWKGSD-IAGATSRALS
RIPGTTTPSQDGKRYLQQGFEVLAN-GLKASGWKEVDSLKDSEQKNRTFSHTSYMYINGERGGPLATYLVSA
KKRSNFKLWLNTAVKRVIREGGHITGVEVEAFRNGGYSGIIPVTNTT--GRVVLSAGTFGSAKILLRSGIGP
KDQLEVVKA--SADGPTMVSNSSWI-DLPVGHNLVDHTNTDTVIQHN----NV--TF----YDFYKAWDN-P
NTTDMNLY-L------------------NGRSGIFAQAAPNIGPLFWEEITGADGIVRQLHWTARVE-----
GSFETPDGYAMTMSQYLGRGAT-SRGRMTLSP-TLNTVVSDL--PYLKDP--NDKAAVVQGIVNLQKAL-AN
VKGLTWAYPS--ANQTAADFVDKQPVTYQS---RRSNHWMGTNKMGTDDGR-SGGTAVVDTNTRVYGT----
--------------DNLYVVDASIFPGVPTTNPTAYIVVAAEHAAAKILA
>ADT70775.1/269-804
YDYIVVGAGAGGIPLADKLS-EAGKSVLLIEKGPPSSGRWGGT-LKPE--WLKDTNLTRFDVPGLCNEI---
--W---VNSAGVAC-TDTDQ--MAGCVLGGGTAVNAGLWWKPYNLDWDY--NFPRGWKSRD-MAAATRRVFS
RIPGTDNPSMDGKRYLQQGFEILAG-GLKAAGWTEVTANDAPNKKNHTYSHSPFMFSGGERGGPMGTYLVSA
SRRKNFHLWTGTAVKRVVRTGGHITGLEVEPFVNGGYTGVVNVTSIT--GRVVLSAGAFGSAKILLRSGIGP
EDQLEIVKS--STDGPTMISDSSWI-TLPVGYNLEDHTNTDTVVTHP----DV--VF----YDFYEAGH--P
NVTDKDLY-L------------------NSRAGILAQAAPNIGPMFWEEIKGKDGVVRQLQWTARVE-----
GSAGTPNGYAMTMSQYLGRGAK-SRGRMTITK-ALTTVVSTV--PYLQDK--NDVEAVIQGIKNLQAAL-SN
VKNLTWTYPP--SNTTVEDFVNNMLVSYTN---RRSNHWIGTNKLGTDDGRSRGGSAVVDLNTKVYGT----
--------------DNLFVVDAGIFPGHITTNPTSYIVIAAERASERILD
>QKX62083.1/410-939
FDYIVVGGGAGGIPIADKLS-ESGKSVLLIEKGPPSSGRWGGT-MKPD--WLDGTNLTRFDVPGLCNQI---
--WD---S-DGIAC-TDTDQ--MEGCVLGGGTAVNAGLWWKPYSLDWDY-N-FPTGWQSAD-MQSATDRVFS
RIPGTDHPSTDGQLYLQQGFDIISS-GLAASGWQSITVNDQPELKNHTYGHTEYMFSHGERGGPMATYLETA
SARSNFQLWMNTTVKRVTRTGGHVTGVEVELDG--GYEGTVNLT--S-VGRVILSAGTFGTAKILMRSGIGP
TDQL-QIVQSST-DGPTMISNTSWI-DLPVGYNLDDHVNTDTVITHP----DV--VF----YDFYAAYTD-P
NETDAANY-L------------------NSRTGILTQAAPNIGPMFWDEIEGADGIVRQLQWTSRVE----G
SDG-TADGNAMTMSQYLGRGAT-SRGRMTITA-GLNTVVSTL--PYLQDE--NDIQAVIQGIVNLQSAL---
VANLTWTYPP--ANESVTDFVNDMTVSYTN---RRSNHWLGTCKIGTDDGR-LNGSAVVDLNTLVYGT----
--------------DNLFVVDASIFPGMPTTNPSSYVVVVAEHASENILA
>AUS45831.1/252-787
YDYIVVGGGAGGIPIADKLS-EAGKKVLLIEKGPPSSGRWGGT-MKPS--WLSGTNLTRFDVPGLCNQI---
--W---VDSAGIAC-TDTDQ--MAGCVLGGGTAVNAGLWWKPYTLDWDY--NFPSGWQSGD-MAAATSRVFS
RIPGTDTPSLDGKLYLQQGFNVLSG-GLKQGGWASVTANQSPNQKNHTYSHTPYMFSHGERGGPMATYLVSA
SARSNFKLWTGTSVKRVVRSGGHVTGVEVEAFSNGGYAGTVNLTPNT--GRVILSAGTFGSAKILLRSGIGP
ADQLAIVKS--STDGPTMISNSSWI-NLPVGSNLMDHLNTDTVIEHP------DVVF----YDFYEAWTD-P
NTTDKNLY-L------------------NNRYGILAQAAPNIGPMFWDEIKGADGVVRQLQWTARVE-----
GSDGTPNGKAMTMSQYLGRGAK-SRGKMSITP-ALTTVVSDL--PYLKDP--NDKAAVIQGIVNLQNAL-KG
VKNLTWTYPN--SSTSAADHVNNMIVSYSN---RRSNHWMGTAKLGTDDGQ-GGGTAVVDLNTKVYGT----
--------------DNLFVVDASIFPGMPTTNPSSYIVVAAERASERILT
>CDP31900.1/247-785
FDYIVVGGGAGGIPTADKLS-ESGKSVLLIEKGIASTGEHGGT-LKPK--WLEGTQLTRFDVPGLCNQI---
--W---VDSNGIAC-TDTDQ--MAGCVLGGGTAINAGLWFKPYSLDWDY--LFPTGWKAKD-VAGAISRVFS
RIPGTDTPSQDGQRYLQQGFNVLAG-GLRAAGWQQVTANNAPDRKNRTFSNTPYMFSGGQRGGPLATYLRTA
KTRPNFNLWLNTVVKRVIRTDGHITAVEVEPFRDGGYKGIVKVKDVT--GRVVLSAGTFGSAKILLRSGIGP
ADQLEIVKN-SVLDGPDFINNASWI-NLPVGYNLDDHLNTDTVISHN----NVGPAF----YDFYQAWTA-P
NTTDANKY-L------------------SSRSGILAQSAPNIGPMFWEEIKGADGKVRQLQWTARVE-----
GSFDVPNGYAMTMSQYLGRGAT-SRGRMTITP-SLTTIVSDV--PYLKDP--NDKEAVITGLNNLRAAL-NN
VQGLTWNYPP--ASMSSREYVDAIPVTPGV---RRANHWMGTNKIGTDDGR-LGGTAVVDLNTKVYGT----
--------------DNLFVVDASIFPGTPATNPSSYIVTAAEHASAKILA
>VBB86384.1/252-790
FDYIVVGGGAGGIPTADKLS-ESGKSVLLIEKGIASTGEHGGT-LKPK--WLEGTQLTRFDVPGLCNQI---
--W---VDSNGIAC-TDTDQ--MAGCVLGGGTAINAGLWFKPYSLDWDY--LFPTGWKAKD-VAGAISRVFS
RIPGTDTPSQDGQRYLQQGFNVLAG-GLRAAGWQQVTANNAPDRKNRTFSNTPYMFSGGQRGGPLATYLRTA
KTRPNFNLWLNTVVKRVIRTDGHITAVEVEPFRDGGYKGIVKVKDVT--GRVVLSAGTFGSAKILLRSGIGP
ADQLEIVKN-SVLDGPDFINNASWI-NLPVGYNLDDHLNTDTVISHN----NVGPAF----YDFYQAWTA-P
NTTDANKY-L------------------SSRSGILAQSAPNIGPMFWEEIKGADGKVRQLQWTARVE-----
GSFDVPNGYAMTMSQYLGRGAT-SRGRMTITP-SLTTIVSDV--PYLKDP--NDKEAVITGLNNLRAAL-NN
VQGLTWNYPP--ASMSSREYVDAIPVTPGV---RRANHWMGTNKIGTDDGR-LGGTAVVDLNTKVYGT----
--------------DNLFVVDASIFPGTPATNPSSYIVTAAEHASAKILA
>ADV29795.1/253-541
YDYIVVGGGAGGIPIADKLS-EAGKKVLLIEKGFASTGEHGGV-LKPD--WLAGTQLTRFDVPGLCNQI---
--W---VDSKGIAC-EDTDQ--MAGCVLGGGTAVNAGLWFKPYALDFDY--LFPTGWKSKD-IQAAISRVFS
RIPGTYAPSTDGKRYYQQGFDVLAG-GLSKGGWTKVTANDAPNSKNRTFSNSPFMFSGGQRGGPLATYLNTA
KKRSNFDLWLNTTVRRVVRDGGHITGVEVEAFRSGGRVGTVNVTNVS--GRVILSAGTFGSAKILLRSGIGP
ADQLQIVKA-STIDGPTMIS----------------------------------------------------
----------------------------N-------------------------------------------
------------------------------TS----------------------------------------
------------------------------------------------------------------------
--------------------------------------------------
>G2RB43_characterized/253-789
YDYIVVGAGAGGIPIADKLS-EAGKSVLLIEKGFASTGQNGGT-LGPD--WLAGTGLTRFDVPGLCNEI---
--W---VDSKGIAC-DDTDQ--MAGCVLGGGTAVNAGLWFHPYSLDFDY--LFPTGWKSSD-VQAAISRVFS
RIPGTYTPSMDGKLYYQQGFDVISG-GLSKGGWTQVVANSSPDSKNRTFSHSPFMFSGGERGGPLATYLQTA
KKRSNFNLWLNTTVKRVVRDGGHITGVEVEAFRSGGYEGVVNVTNIS--GRVILSAGTFGTAKILLRSGIGP
SDQLQVVQN-STIDGPTMINSTSWI-PLPVGYNLDDHCNTDTVITHP----NV--VF----YDFYAAWDN-P
IPSDEQSY-L------------------NSRSGILAQAAPNIGPMFWEEIKGADGIVRQLQWTARVE-----
GSFDTPNGHAMTMSQYLGRGAT-SRGRMTITP-SLTTVVSDV--PYLKDP--NDKEAVIQGIVNLQNAL-KN
VANLTWTYPN--SSISARDYVNSLSLSPSI---RRSNHWVGTAKIGSDDGR-TGGSAVVDLNARVYGT----
--------------DNLFVVDASIFPGVPTTNPSAYIVTVSEHASEKILA
>E7D6C0_characterized/253-790
FDYIVVGGGAGGIPTADKLS-EAGKSVLLIEKGIASTAEHGGT-LGPE--WLEGNDLTRFDVPGLCNQI---
--W---VDSKGIAC-EDTDQ--MAGCVLGGGTAVNAGLWFKPYSLDWDY--LFPSGWKYRD-IQAAIGRVFS
RIPGTDAPSTDGKRYYQQGFDVLAG-GLSAGGWNKVTANSSPDKKNRTFSNAPFMFSGGERGGPLATYLTSA
KKRSNFNLWLNTSVKRVIREGGHVTGVEVEPFRTGGYQGIVNVTAVS--GRVVLSAGTFGSAKILLRGGIGP
ADQLEVVKA-SKIDGPTMISNASWI-PLPVGYNLDDHLNTDTVITHP----DV--AF----YDFYEAWNT-P
IEADKNSY-L------------------SSRTGILAQAAPNIGPMMWEEIKGADGIVRQLQWTARVE-----
GSFDTPNGQAMTISQYLGRGAT-SRGRMTITP-SLTTVVSDV--PYLKDP--NDKEAVIQGIVNLQNAL-KN
VAGLTWTYPN--SSITPREYVDNMVVSPSN---RRANHWMGTAKIGTDDGRLAGGSAVVDLNTKVYGT----
--------------DNLFVVDASIFPGTPTTNPSAYIVTAAEHASQRILG
>A9XK88_characterized/251-787
FDYIVVGGGAGGIPAADKLS-EAGKSVLLIEKGFASTANTGGT-LGPE--WLEGHDLTRFDVPGLCNQI---
--W---VDSKGIAC-EDTDQ--MAGCVLGGGTAVNAGLWFKPYSLDWDY--LFPDGWKYND-VQPAINRALS
RIPGTDAPSTDGKRYYQEGFEVLSK-GLAAGGWTSVTANNAPDKKNRTFAHAPFMFAGGERNGPLGTYFQTA
KKRNNFDVWLNTSVKRVIREGGHITGVEVEPFRDGGYEGIVPVTKVT--GRVILSAGTFGSAKILLRSGIGP
EDQLEVVAA-SEKDGPTMIGNSSWI-NLPVGYNLDDHLNTDTVISHP----DV--VF----YDFYEAWDD-P
IESDKNSY-L------------------ESRTGILAQAAPNIGPMFWEEIVGADGIVRQLQWTARVE-----
GSLGAPNGHTMTMSQYLGRGAT-SRGRMTITP-SLTTIVSDV--PYLKDP--NDKEAVIQGIINLQNAL-QN
VANLTWLFPN--STITPREYVESMVVSPSN---RRSNHWMGTNKLGTDDGR-KGGSAVVDLDTRVYGT----
--------------DNLFVIDASIFPGVPTTNPTSYIVVAAEHASSRILA
>Myrth2p4_001304/251-787
FDYIVVGGGAGGIPAADKLS-EAGKSVLLIEKGFASTANTGGT-LGPE--WLEGHDLTRFDVPGLCNQI---
--W---VDSKGIAC-EDTDQ--MAGCVLGGGTAVNAGLWFKPYSLDWDY--LFPDGWKYND-VQPAINRALS
RIPGTDAPSTDGKRYYQEGFEVLSK-GLAAGGWTSVTANNAPDKKNRTFAHAPFMFAGGERNGPLGTYFQTA
KKRNNFDVWLNTSVKRVIREGGHITGVEVEPFRDGGYEGIVPVTKVT--GRVILSAGTFGSAKILLRSGIGP
EDQLEVVAA-SEKDGPTMIGNSSWI-NLPVGYNLDDHLNTDTVISHP----DV--VF----YDFYEAWDD-P
IESDKNSY-L------------------ESRTGILAQAAPNIGPMFWEEIVGADGIVRQLQWTARVE-----
GSLGAPNGHTMTMSQYLGRGAT-SRGRMTITP-SLTTIVSDV--PYLKDP--NDKEAVIQGIINLQNAL-QN
VANLTWLFPN--STITPREYVESMVVSPSN---RRSNHWMGTNKLGTDDGR-KGGSAVVDLDTRVYGT----
--------------DNLFVIDASIFPGVPTTNPTSYIVVAAEHASSRILA
>O74240_characterized/251-787
FDYIVVGGGAGGIPAADKLS-EAGKSVLLIEKGFASTANTGGT-LGPE--WLEGHDLTRFDVPGLCNQI---
--W---VDSKGIAC-EDTDQ--MAGCVLGGGTAVNAGLWFKPYSLDWDY--LFPSGWKYKD-VQPAINRALS
RIPGTDAPSTDGKRYYQQGFDVLSK-GLAGGGWTSVTANNAPDKKNRTFSHAPFMFAGGERNGPLGTYFQTA
KKRSNFKLWLNTSVKRVIRQGGHITGVEVEPFRDGGYQGIVPVTKVT--GRVILSAGTFGSAKILLRSGIGP
NDQLQVVAA-SEKDGPTMISNSSWI-NLPVGYNLDDHLNTDTVISHP----DV--VF----YDFYEAWDN-P
IQSDKDSY-L------------------NSRTGILAQAAPNIGPMFWEEIKGADGIVRQLQWTARVE-----
GSLGAPNGKTMTMSQYLGRGAT-SRGRMTITP-SLTTVVSDV--PYLKDP--NDKEAVIQGIINLQNAL-KN
VANLTWLFPN--STITPRQYVDSMVVSPSN---RRSNHWMGTNKIGTDDGR-KGGSAVVDLNTKVYGT----
--------------DNLFVIDASIFPGVPTTNPTSYIVTASEHASARILA
>QWU87481.1/193-680
VDAVIIGSGSGAGVTAHTLS-QAGMKVLVIEKGK----------------YFQRSELNFDDKTGWSELY---
------EGQGQIPS-RNSQTMILAGATFGGGSTVNWSACLKTPFKEWYD--DFGVDWFATEAYDNDMEYVLK
QMG-----ASTEHITHSFSNQTLID-GCKKLGYAAKDPQNNGGHTNHSCGMCHMGCKWGIKQGSMVNWLRSA
SENGT-QFMDQVLVNRLVRNKNITTHIETDMRT--GNKFTIKGP-----RRFIVAAGSLHSPVLLQKSGIGK
NLKLHPISAITGMFDEHTDPYNSIMTSVCTAVDDLDGKAHGAKIETL----LHTPML----ESIFVPWDS-S
NQQDLLKY-Q------------------GAACFILLTRDTSSGSVTYDKERPDKLVIDY-------------
------DVNKYDRNAILQALLV-TADVIYI---QGGKEIVHP--SWQVERFVSHKPKEQRSIHDADYQA---
-----------WRKKVAETPLSAYDTPYGS------AHQMSTCRMSGK----GPRYGVCDARGRTFES----
--------------DNVYITDASVLPTASGANPMISTMACARHIAQGIAD
>Myrth2p4_005287/234-720
TDVVIVGSGCGAGVVAKRLASEFGRSVLVIEKGR-----------HVD-----ARHFPLSQATGLATLF---
-------EAGGVIETDDGSMTVTAGSCFGGGGTVNWSAALQTQDAEWANARRLPF-FESAD-FQACLDRVWD
AMG-----CSGDKITPNHANRVLLE-GAQKLGYQAKMVPQNCGGSEHNCGYCTIGCWKGEKKGPVNGWFPDA
AEQG-VQFVEGMTVQRVIQKGKVTKGVQ--GVWKSGREIDVIVR--A--KKVVVSCGTLWSPVVLMNSGIGK
NLHLHPTNFVSGIFDEDVQPEGGSLTSVVSSFENLDSKGHGVKLEAM----SMMPSF----CLPFLPWTS--
----------------------------GTDYKVLAAHYRRLNTFCRDRDTGSDPATGRPRITYTPS-----
---DFDRAHNLRGVLELCRILY-AHGAREIHP-SIAGFP-----PFIRRTDGAKAEDEGEEKREFEAWL---
--------------DRLKAHGNKPPVTPFA-----SAHQMGTCRMSA-----KPKDGVVDPRGRVWGA----
--------------EGLYVADASVFPSASGVNPMVTAMAIADWIAQGLCE
